# Supplementary material for: Activity-dependent remodeling of muscle architecture during distinct locomotor behaviors in Caenorhabditis elegans
Source: Biol Open. 2026 Jan 26;15(1):bio062371. doi: 10.1242/bio.062371 (PMC12869499; doi:10.1242/bio.062371)
Supplement: Dataset 1. [file biolopen-15-062371-Dataset1.xlsx]

## Sheet: combined
Region	WormID	Regimen	Myocyte area (um^2)	Perimeter (um)	Major	Minor	Angle	Circularity	Feret	FeretX	FeretY	Feret angle	Min Feret	AR	Round	solidity	Sarcomere number	Average sarc length (um)
Head	w1	Swim	811.057	293.989	126.313	8.17325	134.866	0.118	146.553	892	667	89.8738	8.74875	15.491	0.06475	0.974	6.5	1.31
Head	w2	Swim	849.259	277.991	118.152	9.1705	89.4633	0.1395	138.433	527	671	89.8032	10.1555	13.034	0.078	0.9575	7.25	1.37952
Mid	w3	Swim	757.716	260.082	105.464	9.152	60.091	0.141333	129.381	840	514.667	119.209	10.2073	11.538	0.087	0.953667	7.66667	1.25193
Mid	w4	Swim	816.789	251.775	105.619	9.8485	89.6335	0.162	125.184	1060.5	351.5	89.2635	10.9158	10.7428	0.0935	0.96525	8.25	1.33816
Mid	w5	Swim	896.182	276.221	117.323	9.71467	118.666	0.147667	137.45	1095.67	549.333	119.165	10.7833	12.1343	0.0826667	0.960333	7.66667	1.38697
Mid	w6	Swim	775.925	255.337	103.021	9.56	117.387	0.15	126.865	1279.33	551.667	177.141	10.693	10.7917	0.0933333	0.914333	8	1.40333
Mid	w7	Swim	859.714	291.184	124.63	8.78267	2.00733	0.127333	145.112	573.667	649.333	61.9267	9.70433	14.2007	0.0703333	0.981667	7.66667	1.282
Mid	w8	Swim	1072.43	304.552	126.707	10.777	178.272	0.145	151.731	417	363	178.08	11.939	11.758	0.085	0.997	9	1.1412
Mid	w9	Swim	918.807	284.87	115.796	10.1045	1.059	0.1425	141.597	916.5	745	0.6235	11.388	11.4625	0.0875	0.949	8	1.3451
Head	w10	Swim	860.169	249.623	94.9715	11.525	2.123	0.1755	123.014	1647	468.5	91.6595	14.7215	8.238	0.1215	0.8115	7.5	1.4764
Mid	w11	Swim	802.182	212.897	87.643	11.654	4	0.222	105.151	334	443	2.264	13.278	7.521	0.133	0.922	9	1.4734
Tail	w11	Swim	454.064	137.783	56.2657	10.334	167.386	0.303333	67.596	2373.67	674.333	168.802	11.522	5.499	0.186333	0.977333	5.66667	1.5095
Head	w12	Swim	891.673	282.011	117.955	9.59	60.455	0.140667	140.414	526	805	60.5097	10.6997	12.3187	0.0813333	0.959	6.66667	1.44727
Head	w13	Swim	753.855	266.247	108.034	8.892	61.453	0.135667	132.198	1137.33	1017.33	61.816	10.0747	12.1623	0.083	0.898333	6.66667	1.3938
Mid	w14	Swim	1299.13	273.268	117.527	14.212	119.463	0.225	135.076	409.333	1290.67	119.003	15.3913	8.42367	0.123667	0.972	8.66667	1.79013
Mid	w15	Swim	1146.6	295.528	126.448	11.5463	60.9747	0.167	146.068	481.333	878.667	61.2803	12.9263	10.9607	0.0916667	0.919667	6.33333	1.83413
Tail	w16	Swim	912.513	261.124	108.679	10.7107	117.472	0.170667	128.688	546.667	910.667	116.987	12.224	10.2097	0.099	0.888	6	1.77208
Mid	w17	Swim	979.35	269.529	112.459	11.1407	119.142	0.169667	133.959	522.667	597.333	119.113	12.3587	10.255	0.1	0.971	8.33333	1.3174
Mid	w18	Swim	1226.8	290.566	120.971	12.926	176.626	0.1855	142.975	318	950	177.204	14.0275	9.3745	0.107	0.947	8.5	1.4771
Mid	w19	Swim	1268.96	270.141	114.325	14.0625	178.531	0.2185	133.75	276	1152.5	177.707	15.145	8.126	0.123	0.985	9.5	1.5322
Mid	w20	Swim	1236.72	271.326	110.597	14.238	176.064	0.211	134.216	1163	944	175.649	16.236	7.768	0.129	0.943	10	1.4808
Tail	w21	Swim	808.828	266.118	115.308	8.974	177.493	0.146	132.507	400	812.5	178.118	9.6295	12.9305	0.0795	0.976	6	1.4476
Mid	w22	Swim	1075.62	275.161	117.234	11.8885	178.871	0.182	136.43	700	888	178.023	12.6235	10.3005	0.1045	0.971	7.5	1.5654
Head	w23	Swim	867.679	255.331	111.532	9.9075	176.491	0.168	125.885	312	832	177.195	11.0345	11.278	0.089	0.961	6.5	1.4711
Tail	w24	Swim	1376.07	319.537	138.946	12.61	176.937	0.169	158.353	580	868	178.041	13.313	11.019	0.091	0.928	7	1.5112
Mid	w25	Swim	1026.83	249.725	107.483	12.164	179.046	0.207	123.858	718	849	177.843	12.837	8.836	0.113	0.996	8	1.7416
Tail	w26	Swim	987.214	284.269	121.768	10.323	0.619	0.154	140.532	96	1172	1.334	11.341	11.796	0.085	0.924	6	1.4234
Tail	w27	Swim	924.451	267.898	111.076	10.636	88.5025	0.163	131.994	202	1222	177.591	12.7685	10.5025	0.0965	0.8455	6	1.6642
Head	w28	Swim	966.364	290.752	122.617	10.055	89.5095	0.144	144.733	498	1188	89.9585	11.423	12.2685	0.082	0.9735	6.5	1.5491
Mid	w29	Swim	1435.34	338.222	142.041	12.8105	177.731	0.157	167.009	132	768	177.875	14.176	11.1085	0.09	0.943	8	1.6731
Head	w30	Swim	1016.58	283.159	108.73	11.917	89.6895	0.1595	140.143	430	892	89.473	13.5575	9.144	0.11	0.8895	8	1.5242
Head	w31	Swim	875.849	254.534	109.335	10.178	89.2355	0.1705	126.438	1015.5	966.5	89.83	11.197	10.7255	0.094	0.98	6.5	1.4301
Mid	w32	Swim	1333.4	282.521	123.849	13.678	178.802	0.2095	138.982	467.5	1118	178.769	14.9375	9.049	0.1105	0.968	8.5	1.6474
Mid	w33	Swim	1246.72	256.378	110.17	14.408	172.778	0.238	123.755	12	336	173.036	15.11	7.646	0.131	0.918	9	1.5674
Tail	w34	Swim	672.354	270.796	121.944	7.0305	89.976	0.115	134.962	937	646	90.136	7.626	17.525	0.0575	0.9585	5.5	1.2275
Tail	w35	Swim	451.605	201.597	83.9955	6.759	179.032	0.1395	100.388	604	823.5	178.877	7.5755	12.325	0.082	0.9635	5.5	1.12163
Tail	w36	Swim	638.852	220.257	97.011	8.354	90.6875	0.166	109.035	1688.5	839	90.4435	8.9535	11.6	0.086	0.9555	6.5	1.1495
Mid	w37	Swim	1084.87	295.866	126.976	10.9143	177.481	0.157667	147.134	922	588	178.122	12.038	11.7287	0.0863333	0.953667	7.33333	1.54147
Head	w38	Swim	727.288	257.25	108.216	8.5845	89.681	0.1385	128.145	998	562	179.555	9.512	12.766	0.0795	0.983	6	1.32327
Tail	w39	Swim	552.712	223.09	97.435	7.14433	120.928	0.140667	111.008	1798.33	623.667	120.667	7.71133	13.5693	0.0743333	0.968667	5.66667	1.39833
Tail	w40	Swim	704.626	261.72	106.756	8.5915	1.4615	0.137	130.322	1274	843	1.6225	9.7425	13.117	0.0835	0.973	6.5	1.30802
Tail	w41	Swim	546.347	268.088	112.796	6.157	176.541	0.0975	133.686	1922.5	428.5	176.508	6.6735	18.315	0.0545	0.943	4.5	1.21788
Tail	w42	Swim	618.311	252.553	108.299	7.282	88.974	0.123	125.654	1370	670	89.189	8.1245	14.934	0.0675	0.9175	6	1.19983
Tail	w43	Swim	864.455	280.418	122.466	8.987	179.72	0.138	139.564	1183	877	179.865	10.124	13.626	0.073	0.993	6	1.38075
Tail	w44	Swim	752.317	298.091	128.62	7.4655	0.4525	0.1065	148.594	654	801	90.405	7.9045	17.5695	0.0585	0.94	5	1.3785
Tail	w45	Swim	558.609	243.218	100.252	7.124	3.4385	0.1205	121.251	1419.5	684.5	3.4125	8.138	14.1595	0.072	0.97	6.5	1.12162
Head	w46	Crawl	606.232	226.361	96.295	8.0445	89.129	0.15	112.386	793.5	2078.5	90.195	9.0085	12.0835	0.084	0.9315	5.5	1.51187
Mid	w47	Crawl	1046.25	249.471	106.404	12.5335	3.66	0.215	123.507	822	2031	4.59	14.088	8.505	0.118	0.9415	7.5	1.7203
Tail	w48	Crawl	645.216	219.762	93.6485	8.741	4.1355	0.166	109.18	1325	2192.5	3.7305	9.4575	11.0055	0.093	0.973	5.5	1.7045
Mid	w49	Crawl	1082.14	238.933	99.375	13.867	90.8525	0.2405	117.803	257	1987.5	89.9385	15.215	7.1675	0.1405	0.9685	8.5	1.767
Head	w50	Crawl	708.047	236.294	99.9925	9.01	5.078	0.16	117.451	2541.5	3305	5.472	10.1645	11.2375	0.09	0.9705	6.5	1.614
Mid	w51	Crawl	1149.6	222.252	91.685	15.965	2.721	0.292	106.678	1539	1629	5.296	17.754	5.743	0.174	0.955	9	1.77
Tail	w52	Crawl	597.767	207.852	88.3025	8.6425	90.629	0.174	103.309	931	2195.5	90.1055	9.3605	10.2515	0.099	0.9855	6.5	1.46713
Mid	w53	Crawl	1691.04	274.897	114.957	18.766	90.9595	0.282	135.039	1120.5	2110.5	91.329	21.3695	6.1445	0.164	0.9605	9	2.13762
Mid	w54	Crawl	1351.68	271.428	107.99	15.939	90.2125	0.2315	134.057	1138.5	1924.5	89.565	18.2375	6.7765	0.1475	0.934	8	2.1193
Tail	w55	Crawl	796.39	236.282	102.837	9.8145	89.7915	0.1785	117.422	1586	771	89.95	10.37	10.5275	0.0955	0.9905	6	1.69875
Head	w56	Crawl	928.908	241.776	99.4905	11.918	3.9175	0.1995	119.643	1683	1036.5	5.11	13.355	8.4695	0.12	0.947	7.5	1.6905
Mid	w56	Crawl	1222.28	272.243	107.575	14.5045	4.0335	0.2075	134.763	326	1060	5.2305	16.5025	7.4625	0.135	0.952	7.5	1.9868
Tail	w57	Crawl	780.582	224.089	92.6395	10.8405	90.842	0.2	111.095	1507	1027	1.9505	11.756	8.737	0.119	0.966	7.5	1.5927
Mid	w57	Crawl	1348.1	271.464	109.978	15.607	3.28	0.23	134.164	345	1101	2.332	17.532	7.047	0.142	0.948	8	1.99
Head	w58	Crawl	884.483	262.781	106.958	10.5115	2.0875	0.161	130.574	1213.5	811	1.686	11.945	10.182	0.0985	0.955	6	1.81838
Mid	w58	Crawl	1342.44	270.589	113.87	15.0045	90.0255	0.23	134.024	9	801	90.1045	16.5685	7.5995	0.1315	0.9955	7	1.8962
Head	w59	Crawl	923.295	267.082	109.84	10.7195	90.5985	0.1625	132.81	494.5	937	90.5925	11.905	10.2845	0.098	0.978	6	1.82705
Mid	w59	Crawl	1211.36	283.825	121.172	12.906	179.434	0.2025	138.362	1592	919.5	2.5065	13.956	9.6175	0.11	0.918	7	1.94557
Head	w60	Crawl	937.163	233.507	101.555	11.789	177.834	0.2155	115.671	1741	872.5	177.828	12.4785	8.8645	0.1165	0.9995	6.5	1.82337
Mid	w60	Crawl	1191.06	269.142	112.847	13.4405	179.067	0.208	133.238	232	918.5	178.3	15.4595	8.399	0.119	0.948	7.5	1.8525
Head	w61	Crawl	553.667	196.778	80.489	8.8465	1.6875	0.1865	97.637	594.5	1170	89.98	9.833	9.284	0.112	0.9655	6.5	1.49117
Head	w62	Crawl	704.797	258.254	108.213	8.26	176.562	0.132	128.637	599	609	176.243	9.3625	13.301	0.076	0.9675	5.5	1.67062
Mid	w63	Crawl	1267.78	233.758	102.023	15.8135	177.457	0.2915	112.905	1454.5	1051	88.597	16.7355	6.485	0.155	0.954	7.5	1.9105
Tail	w64	Crawl	604.741	225.844	92.9025	8.328	90.0845	0.15	112.394	630	1126	89.666	9.1585	11.33	0.0905	0.9725	5.5	1.50588
Head	w65	Crawl	851.385	278.767	118.553	9.143	90.636	0.138	138.851	82	1015	90.4125	9.9385	12.9655	0.0775	0.9735	6	1.54125
Mid	w66	Crawl	1508.31	283.072	121.588	15.796	89.419	0.238	138.641	895.5	1131	90.119	17.3375	7.6985	0.13	0.9535	7.5	1.8073
Tail	w67	Crawl	948.425	265.675	118.256	10.2125	90.6405	0.17	132.005	346	904	90.064	10.8	11.5955	0.0865	0.975	6	1.4643
Mid	w68	Crawl	1483.19	299.777	126.512	14.912	1.1	0.2085	146.326	120	1894	91.8	16.659	8.4845	0.118	0.948	8.5	1.8833
Mid	w69	Crawl	1446.11	284.121	116.921	15.7485	90.722	0.225	139.961	627.5	887	91.353	17.786	7.425	0.135	0.9715	8	1.8745
Tail	w70	Crawl	689.745	209.409	88.3465	9.9365	179.057	0.1975	103.839	904	1174	89.787	11.0535	8.9365	0.1125	0.9545	6	1.5396
Tail	w71	Crawl	827.157	252.928	107.166	9.836	1.7235	0.1625	125.662	338	818	2.406	10.93	10.918	0.0915	0.988	6.5	1.70415
Head	w72	Crawl	832.185	242.502	101.865	10.4175	91.594	0.178	120.075	266.5	957.5	93.09	11.455	9.8495	0.1025	0.925	6	1.69063
Head	w73	Crawl	582.355	209.004	87.7405	8.4545	89.251	0.1685	103.73	34.5	922.5	89.31	9.597	10.385	0.0965	0.9495	6.5	1.45087
Tail	w74	Crawl	775.006	240.883	104.118	9.496	89.2375	0.169	119.748	1400	620	89.483	10.3435	10.9945	0.092	0.983	6	1.74425
Head	w75	Crawl	587.481	216.309	88.8535	8.414	1.7015	0.159	107.568	549	1164	0.86	9.3565	10.588	0.0945	0.9435	6	1.54075
Mid	w76	Crawl	932.288	216.464	89.5755	13.2615	90.6465	0.253	106.613	1590.5	737	89.721	14.771	6.7625	0.1485	0.98	7.5	1.6497
Mid	w77	Crawl	1042.3	263.789	111.784	11.8445	1.3155	0.19	130.785	1128	681	2.448	12.7925	9.474	0.106	0.9625	7.5	1.7025
Tail	w78	Crawl	777.886	238.201	103.465	9.572	87.488	0.1725	118.347	1105	632.5	88.5425	10.34	10.81	0.0925	0.979	6	1.5808
Tail	w79	Crawl	716.188	237.005	99.96	9.0695	90.3525	0.1605	117.884	720.5	881	89.869	10.142	10.9945	0.091	0.9715	6	1.442
Tail	w80	Crawl	678.294	216.036	90.7215	9.5205	87.8905	0.1825	107.191	1454.5	677.5	177.74	10.508	9.5305	0.105	0.944	6.5	1.73877
Mid	w81	Crawl	789.603	212.785	87.1875	11.5055	89.3005	0.2195	104.995	1592	846	87.7385	13.132	7.569	0.132	0.932	6.5	1.6866
Tail	w82	Crawl	843.256	292.139	123.281	8.712	1.3235	0.124	145.529	1448	739	1.565	9.2715	14.1575	0.071	0.9745	5.5	1.4305
Tail	w83	Crawl	681.774	237.551	98.798	8.7815	89.2715	0.152	118.104	1365.5	574.5	178.998	9.385	11.248	0.089	0.99	5.5	1.51162
Tail	w84	Crawl	715.089	257.976	109.739	8.2615	179.889	0.1345	128.386	930	689.5	0.155	8.8675	13.27	0.0755	0.9725	6	1.44527
Tail	w85	Crawl	605.88	207.875	87.8395	8.7845	177.642	0.176	103.336	2275	629	177.878	9.428	10.009	0.1	0.9845	6.5	1.41995
Tail	w86	Crawl	675.422	224.843	96.181	8.9725	88.5265	0.1695	111.765	490	726.5	89.167	9.971	10.783	0.094	0.984	5.5	1.56707
Tail	w87	Crawl	757.113	253.44	104.285	9.2785	2.344	0.149	125.901	1391	645.5	1.0565	10.2185	11.3215	0.09	0.9505	6	1.56588
Tail	w88	Crawl	738.308	235.827	99.4565	9.448	90.4055	0.1665	117.201	1079	1050.5	90.5585	10.4705	10.542	0.095	0.993	6	1.59688
Tail	w89	Crawl	648.446	220.512	93.7615	8.8235	90.5565	0.1685	109.582	1959	692.5	91.1345	9.6125	10.7185	0.094	0.9735	5.5	1.45687
Tail	w90	Crawl	901.428	263.47	115.714	9.965	90.989	0.165	129.84	102	654	1.101	10.836	11.694	0.0875	0.986	6	1.58045
Tail	w91	Crawl	713.544	240.577	101.064	9.0275	3.704	0.1545	119.591	1106.5	789	3.422	10.1955	11.543	0.09	0.9585	5.5	1.57963
Tail	w92	Crawl	768.626	246.737	102.99	9.496	88.8325	0.159	122.676	1190.5	923	89.4665	10.596	10.8405	0.092	0.9675	6	1.65937
Tail	w93	Crawl	804.994	244.623	101.501	10.077	177.837	0.1705	121.529	479	550.5	178.224	10.945	10.0595	0.0995	0.9725	6.5	1.57475
Head	w94	Crawl	634.561	223.46	95.2225	8.4825	90.7135	0.16	111.191	1450.5	690	91.4805	9.202	11.233	0.089	0.987	5.5	1.4315
Mid	w95	Crawl	803.71	233.922	92.4585	11.068	2.3875	0.185	116.001	678	987	2.524	12.965	8.371	0.1195	0.948	7.5	1.55838
Tail	w96	Crawl	804.307	228.589	99.663	10.2905	176.456	0.194	113.34	1548.5	532.5	88.007	11.244	9.721	0.1035	0.9645	6	1.6128
Tail	w97	Crawl	775.634	254.794	105.398	9.467	176.116	0.1535	126.773	495	609	175.707	10.7505	11.355	0.0915	0.959	6	1.7035

## Sheet: N2 Swim Day1
N2 Swim Day1	Series	Myocyte are (um^2)	Perimeter	Major	Minor	Angle	Circularity	Feret	FeretX	FeretY	Feret angle	Min Feret	AR	Round	solidity	Sarcomere length (um)	Sarcomere number	Average sarc length
231005_N2_phalloidin_swim-F1_swim-F2_day1.lif	Head Series001	750.892	292.021	126.242	7.573	1.829	0.111	145.700	544	506	2.453	8.056	16.669	0.060	0.993	1.254	7	1.357
																1.325
																1.392
																1.457
231005_N2_phalloidin_swim-F1_swim-F2_day1.lif	Head Series001	875.920	300.648	127.756	8.730	179.407	0.122	149.777	1412	596	0.622	9.600	14.635	0.068	0.947	1.12	6	1.1996
																1.252
																1.185
																1.153
																1.288
231005_N2_phalloidin_swim-F1_swim-F2_day1.lif	Head Series001	789.387	290.965	124.450	8.076	178.718	0.117	145.098	1140	718	178.180	8.642	15.409	0.065	0.972	1.224	7	1.2638
																1.396
																1.426
																1.083
																1.19
231005_N2_phalloidin_swim-F1_swim-F2_day1.lif	Head Series001	828.029	292.322	126.803	8.314	179.509	0.122	145.636	472	848	178.240	8.697	15.251	0.066	0.984	1.521	6	1.4196
																1.555
																1.352
																1.318
																1.352
231005_N2_phalloidin_swim-F1_swim-F2_day1.lif	Head Series002	987.869	302.068	129.752	9.694	176.301	0.136	150.444	1171	434	177.009	10.559	13.385	0.075	0.980	1.047	8	1.25033
																1.221
																1.358
																1.187
																1.254
																1.435
231005_N2_phalloidin_swim-F1_swim-F2_day1.lif	Head Series002	848.020	251.223	105.848	10.201	1.848	0.169	124.935	909	826	2.732	11.157	10.376	0.096	0.963	1.529	7	1.51633
																1.578
																1.399
																1.485
																1.598
																1.509
231005_N2_phalloidin_swim-F1_swim-F2_day1.lif	Head Series002	819.776	273.527	116.932	8.926	2.574	0.138	136.224	14	967	3.076	9.580	13.100	0.076	0.950	1.187	7	1.3486
																1.396
																1.619
																1.35
																1.191
231005_N2_phalloidin_swim-F1_swim-F2_day1.lif	Head Series002	741.371	285.146	120.077	7.861	177.130	0.115	142.129	14	457	176.396	9.326	15.275	0.065	0.937	1.236	7	1.4028
																1.551
																1.461
																1.395
																1.371
231005_N2_phalloidin_swim-F1_swim-F2_day1.lif	Mid Series003	808.518	278.656	111.337	9.246	179.903	0.131	138.732	66	494	178.831	10.369	12.041	0.083	0.935	1.151	8	1.1708
																1.218
																1.218
																0.947
																1.32
231005_N2_phalloidin_swim-F1_swim-F2_day1.lif	Mid Series003	734.032	255.706	106.178	8.802	0.108	0.141	127.152	1086	638	178.542	9.739	12.063	0.083	0.937	1.448	7	1.4324
																1.447
																1.534
																1.444
																1.289
231005_N2_phalloidin_swim-F1_swim-F2_day1.lif	Mid Series003	730.598	245.884	98.876	9.408	0.262	0.152	122.260	1368	412	0.253	10.514	10.510	0.095	0.989	1.22	8	1.1526
																1.189
																1.22
																1.049
																1.085
231005_N2_phalloidin_swim-F1_swim-F2_day1.lif	Mid Series004	850.822	254.566	104.663	10.350	0.248	0.165	126.486	156	432	178.412	11.470	10.112	0.099	0.930	1.08	8	1.215
																1.215
																1.17
																1.193
																1.417
231005_N2_phalloidin_swim-F1_swim-F2_day1.lif	Mid Series004	865.203	268.242	114.985	9.580	0.043	0.151	133.584	1391	332	0.347	10.459	12.002	0.083	0.995	1.285	9	1.3136
																1.314
																1.35
																1.215
																1.404
231005_N2_phalloidin_swim-F1_swim-F2_day1.lif	Mid Series004	736.517	238.428	99.951	9.382	179.868	0.163	118.484	870	204	0.065	10.808	10.653	0.094	0.952	1.558	8	1.47925
																1.457
																1.586
																1.316
231005_N2_phalloidin_swim-F1_swim-F2_day1.lif	Mid Series004	814.614	245.863	102.876	10.082	178.375	0.169	122.182	1825	438	178.230	10.926	10.204	0.098	0.984	1.261	8	1.3448
																1.26
																1.353
																1.265
																1.585
231005_N2_phalloidin_swim-F1_swim-F2_day1_2.lif	Mid Series001	845.480	256.977	117.226	9.183	177.273	0.161	127.695	1734.000	408.000	178.488	9.785	12.765	0.078	0.963	1.308	8	1.4082
																1.325
																1.438
																1.552
																1.418
231005_N2_phalloidin_swim-F1_swim-F2_day1_2.lif	Mid Series001	1014.979	295.093	119.773	10.790	178.343	0.146	146.876	939.000	508.000	178.054	11.938	11.101	0.090	0.957	1.441	8	1.3915
																1.489
																1.33
																1.427
																1.399
																1.263
231005_N2_phalloidin_swim-F1_swim-F2_day1_2.lif	Mid Series001	828.087	276.594	114.971	9.171	0.382	0.136	137.779	614.000	732.000	0.953	10.627	12.537	0.080	0.961	1.182	7	1.3612
																1.351
																1.438
																1.508
																1.327
231005_N2_phalloidin_swim-F1_swim-F2_day1_2.lif	Mid Series002	935.878	290.278	118.165	10.084	1.085	0.140	144.370	414.000	483.000	179.519	11.564	11.718	0.085	0.907	1.303	8	1.3664
																1.393
																1.373
																1.325
																1.438
231005_N2_phalloidin_swim-F1_swim-F2_day1_2.lif	Mid Series002	726.810	236.973	93.247	9.924	178.995	0.163	117.549	1536.000	779.000	179.343	11.360	9.396	0.106	0.907	1.281	8	1.3302
																1.415
																1.303
																1.258
																1.394
231005_N2_phalloidin_swim-F1_swim-F2_day1_2.lif	Mid Series002	665.088	238.761	97.650	8.672	172.082	0.147	118.675	1888.000	393.000	172.560	9.155	11.261	0.089	0.929	1.296	8	1.5134
																1.525
																1.522
																1.644
																1.58
231005_N2_phalloidin_swim-F1_swim-F2_day1_2.lif	Mid Series003	894.792	289.571	124.998	9.114	3.065	0.134	144.315	72	554	3.615	10.276	13.714	0.073	0.986	1.375	8	1.4304
																1.466
																1.491
																1.288
																1.532
231005_N2_phalloidin_swim-F1_swim-F2_day1_2.lif	Mid Series003	834.678	295.105	124.608	8.529	2.574	0.120	147.049	583	675	2.916	9.742	14.610	0.068	0.965	1.218	7	1.2336
																1.42
																1.103
																1.191
																1.236
231005_N2_phalloidin_swim-F1_swim-F2_day1_2.lif	Mid Series003	849.672	288.877	124.284	8.705	0.383	0.128	143.973	1066	719	179.249	9.095	14.278	0.070	0.994	1.131	8	1.182
																1.168
																1.214
																1.237
																1.16
231005_N2_phalloidin_swim-F1_swim-F2_day1_2.lif	Mid Series004	1072.433	304.552	126.707	10.777	178.272	0.145	151.731	417	363	178.080	11.939	11.758	0.085	0.997	1.148	9	1.1412
																1.167
																1.112
																1.039
																1.24
231005_N2_phalloidin_swim-F1_swim-F2_day1_2.lif	Mid Series005	911.312	281.221	113.835	10.193	1.129	0.145	139.626	734	666	0.222	11.341	11.168	0.090	0.954	1.574	8	1.4108
																1.543
																1.386
																1.301
																1.25
231005_N2_phalloidin_swim-F1_swim-F2_day1_2.lif	Mid Series005	926.302	288.519	117.756	10.016	0.989	0.140	143.568	1099.000	824.000	1.025	11.435	11.757	0.085	0.944	1.167	8	1.2794
																1.185
																1.358
																1.335
																1.352
231116_Swim_F2_63x.lif	Head Series001	814.257	228.458	91.605	11.318	1.458	0.196	112.963	2262.000	472.000	4.093	12.920	8.094	0.124	0.895	1.472	7	1.5086
																1.487
																1.475
																1.529
																1.58
231116_Swim_F2_63x.lif	Head Series001	906.082	270.788	98.338	11.732	2.788	0.155	133.065	1032.000	465.000	179.226	16.523	8.382	0.119	0.728	1.507	8	1.4442
																1.368
																1.396
																1.344
																1.606
231116_Swim_F2_63x.lif	Mid Series002	802.182	212.897	87.643	11.654	4.000	0.222	105.151	334.000	443.000	2.264	13.278	7.521	0.133	0.922	1.308	9	1.4734
																1.352
																1.558
																1.598
																1.551
231116_Swim_F2_63x.lif	Tail Series002	448.831	129.071	50.734	11.264	166.030	0.339	62.815	2246.000	699.000	169.013	12.609	4.504	0.222	0.948	1.781	6	1.6765
																1.663
																1.525
																1.737
231116_Swim_F2_63x.lif	Tail Series002	434.015	133.997	54.599	10.121	166.403	0.304	65.778	1953.000	386.000	168.008	11.793	5.394	0.185	0.984	1.442	6	1.38575
																1.394
																1.34
																1.367
231116_Swim_F2_63x.lif	Tail Series002	479.346	150.282	63.464	9.617	169.724	0.267	74.195	2922.000	938.000	169.386	10.164	6.599	0.152	1.000	1.487	5	1.46625
																1.525
																1.459
																1.394
240220_N2_swim_F2_phalloidin_WGA.lif	Head Series002	958.965	279.480	120.848	10.104	1.821	0.154	139.055	856.000	816.000	2.822	11.043	11.961	0.084	0.967	1.395	7	1.4434
																1.562
																1.481
																1.391
																1.388
240220_N2_swim_F2_phalloidin_WGA.lif	Head Series002	740.300	260.507	109.303	8.624	2.741	0.137	129.795	186.000	591.000	3.186	9.765	12.675	0.079	0.969	1.469	6	1.454
																1.508
																1.395
																1.429
																1.469
240220_N2_swim_F2_phalloidin_WGA.lif	Head Series002	975.753	306.045	123.715	10.042	176.803	0.131	152.393	536.000	1008.000	175.521	11.291	12.320	0.081	0.941	1.347	7	1.4444
																1.426
																1.469
																1.551
																1.429
240220_N2_swim_F2_phalloidin_WGA.lif	Head Series004	729.372	244.221	102.436	9.066	2.136	0.154	121.310	1552.000	832.000	2.479	10.276	11.299	0.089	0.937	1.543	7	1.5188
																1.642
																1.44
																1.409
																1.56
240220_N2_swim_F2_phalloidin_WGA.lif	Head Series004	729.041	254.655	104.583	8.876	4.233	0.141	125.952	1440.000	1764.000	3.583	10.443	11.783	0.085	0.847	1.398	6	1.4144
																1.439
																1.44
																1.355
																1.44
240220_N2_swim_F2_phalloidin_WGA.lif	Head Series004	803.153	299.866	117.083	8.734	177.990	0.112	149.331	420.000	456.000	179.386	9.505	13.405	0.075	0.911	1.189	7	1.2482
																1.15
																1.195
																1.313
																1.394
240220_N2_swim_F2_phalloidin_WGA.lif	Mid Series005	1277.575	293.610	127.853	12.723	179.535	0.186	145.440	936	1096	178.645	14.174	10.049	0.100	0.935	1.849	9	1.7622
																2.016
																1.727
																1.569
																1.65
240220_N2_swim_F2_phalloidin_WGA.lif	Mid Series005	1349.238	291.743	123.980	13.856	0.643	0.199	144.753	96	1900	0.648	15.135	8.948	0.112	0.984	1.864	9	1.8114
																1.885
																1.803
																1.743
																1.762
240220_N2_swim_F2_phalloidin_WGA.lif	Mid Series005	1270.574	234.450	100.748	16.057	178.210	0.290	115.035	196	876	177.716	16.865	6.274	0.159	0.997	1.809	8	1.7968
																1.646
																1.696
																1.731
																2.102
240220_N2_swim_F2_phalloidin_WGA_2.lif	Mid Series001	1046.128	266.128	117.956	11.292	6.567	0.186	132.274	88	1320	6.896	12.152	10.446	0.096	0.999	1.709	6	1.8234
																1.905
																1.839
																1.857
																1.807
240220_N2_swim_F2_phalloidin_WGA_2.lif	Mid Series001	1213.593	295.520	136.157	11.349	175.837	0.175	145.302	936	376	176.770	11.634	11.998	0.083	0.992	2.006	6	1.851
																1.844
																1.761
																1.843
																1.801
240220_N2_swim_F2_phalloidin_WGA_2.lif	Mid Series001	1180.087	324.936	125.231	11.998	0.520	0.140	160.627	420	940	0.175	14.993	10.438	0.096	0.768	1.831	7	1.828
																1.972
																1.809
																1.858
																1.67
240220_N2_swim_F2_phalloidin_WGA_2.lif	Tail Series002	933.393	279.045	116.397	10.210	174.818	0.151	138.850	16	472	175.095	11.211	11.400	0.088	0.945	1.956	7	1.99625
																2.098
																2.14
																1.791
240220_N2_swim_F2_phalloidin_WGA_2.lif	Tail Series002	962.039	241.163	104.362	11.737	176.147	0.208	119.233	1608.000	772.000	174.684	12.256	8.892	0.112	0.983	1.567	6	1.5926
																1.733
																1.61
																1.569
																1.484
240220_N2_swim_F2_phalloidin_WGA_2.lif	Tail Series002	842.108	263.165	105.277	10.185	1.450	0.153	127.981	16.000	1488.000	1.181	13.205	10.337	0.097	0.736	1.678	5	1.7274
																1.512
																1.778
																1.855
																1.814
240222_N2_swim_F2_phalloidin_WGA_1.lif	Mid Series001	1055.253	270.243	109.280	12.295	178.215	0.182	134.164	51	814	177.326	13.210	8.888	0.113	0.981	1.365	9	1.448
																1.598
																1.356
																1.434
																1.487
240222_N2_swim_F2_phalloidin_WGA_1.lif	Mid Series001	910.873	275.274	120.557	9.620	1.831	0.151	136.930	344	444	3.186	10.648	12.532	0.080	0.953	1.157	7	1.1304
																1.073
																0.985
																1.126
																1.311
240222_N2_swim_F2_phalloidin_WGA_1.lif	Mid Series001	971.925	263.069	107.541	11.507	177.381	0.176	130.782	1173.000	534.000	176.826	13.218	9.345	0.107	0.979	1.406	9	1.3738
																1.319
																1.233
																1.352
																1.559
240222_N2_swim_F2_phalloidin_WGA_1.lif	Mid Series002	1202.557	266.062	115.661	13.238	176.401	0.213	129.621	4.000	808.000	177.695	14.493	8.737	0.114	0.939	1.561	8	1.44
																1.414
																1.4
																1.35
																1.475
240222_N2_swim_F2_phalloidin_WGA_1.lif	Mid Series002	1251.034	315.070	126.282	12.614	176.851	0.158	156.329	632.000	1092.000	176.714	13.562	10.012	0.100	0.955	1.561	9	1.5142
																1.511
																1.556
																1.431
																1.512
240222_N2_swim_F2_phalloidin_WGA_1.lif	Mid Series003	1447.635	293.792	122.824	15.007	178.136	0.211	145.713	504.000	972.000	177.154	15.951	8.185	0.122	0.981	1.744	10	1.7232
																1.523
																1.686
																1.852
																1.811
240222_N2_swim_F2_phalloidin_WGA_1.lif	Mid Series003	1090.282	246.490	105.826	13.118	178.927	0.226	121.786	48.000	1333.000	178.259	14.339	8.067	0.124	0.989	1.441	9	1.3412
																1.4
																1.316
																1.151
																1.398
240222_N2_swim_F2_phalloidin_WGA_1.lif	Mid Series004	1236.717	271.326	110.597	14.238	176.064	0.211	134.216	1163.000	944.000	175.649	16.236	7.768	0.129	0.943	1.556	10	1.4808
																1.513
																1.349
																1.513
																1.473
240222_N2_swim_F2_phalloidin_WGA_1.lif	Tail Series005	876.890	295.517	129.457	8.624	177.248	0.126	147.332	332.000	932.000	177.377	9.260	15.011	0.067	0.985	1.403	6	1.5544
																1.571
																1.489
																1.605
																1.704
240222_N2_swim_F2_phalloidin_WGA_1.lif	Tail Series005	740.766	236.720	101.160	9.324	177.738	0.166	117.683	468.000	693.000	178.859	9.999	10.850	0.092	0.967	1.233	6	1.3408
																1.275
																1.316
																1.4
																1.48
240222_N2_swim_F2_phalloidin_WGA_1.lif	Mid Series006	1134.188	258.258	104.596	13.806	179.388	0.214	127.630	1268.000	820.000	178.966	14.988	7.576	0.132	0.980	1.482	9	1.5312
																1.398
																1.482
																1.649
																1.645
240222_N2_swim_F2_phalloidin_WGA_1.lif	Mid Series006	1017.059	292.065	129.871	9.971	178.355	0.150	145.229	132.000	956.000	177.079	10.259	13.025	0.077	0.962	1.482	6	1.5996
																1.646
																1.567
																1.646
																1.657
240222_N2_swim_F2_phalloidin_WGA_2.lif	Head Series001	837.467	261.549	112.149	9.508	177.448	0.154	130.021	612	697	177.567	10.473	11.795	0.085	0.968	1.883	6	1.7392
																1.717
																1.758
																1.694
																1.644
240222_N2_swim_F2_phalloidin_WGA_2.lif	Head Series001	897.891	249.113	110.916	10.307	175.534	0.182	121.750	12	967	176.823	11.596	10.761	0.093	0.954	1.345	7	1.203
																1.281
																1.19
																1.111
																1.088
240222_N2_swim_F2_phalloidin_WGA_2.lif	Tail Series003	1376.073	319.537	138.946	12.610	176.937	0.169	158.353	580.000	868.000	178.041	13.313	11.019	0.091	0.928	1.394	7	1.5112
																1.444
																1.435
																1.683
																1.6
240222_N2_swim_F2_phalloidin_WGA_2.lif	Mid Series004	1026.830	249.725	107.483	12.164	179.046	0.207	123.858	718	849	177.843	12.837	8.836	0.113	0.996	1.597	8	1.7416
																1.759
																1.816
																1.735
																1.801
240222_N2_swim_F2_phalloidin_WGA_2.lif	Tail Series005	987.214	284.269	121.768	10.323	0.619	0.154	140.532	96	1172	1.334	11.341	11.796	0.085	0.924	1.393	6	1.4234
																1.39
																1.39
																1.349
																1.595
240222_N2_swim_F2_phalloidin_WGA_2.lif	Tail Series006	960.658	284.901	120.326	10.165	175.084	0.149	141.807	392	984	175.489	11.246	11.837	0.084	0.954	1.968	6	1.7552
																1.681
																1.683
																1.804
																1.64
240222_N2_swim_F2_phalloidin_WGA_2.lif	Tail Series006	888.244	250.895	101.825	11.107	1.921	0.177	122.182	12	1460	179.692	14.291	9.168	0.109	0.737	1.73	6	1.5732
																1.642
																1.624
																1.476
																1.394
240222_N2_swim_F2_phalloidin_WGA_2.lif	Head Series007	935.809	297.914	126.533	9.417	0.410	0.132	148.422	32	1048	0.317	10.763	13.437	0.074	0.985	1.404	6	1.5784
																1.771
																1.804
																1.476
																1.437
240222_N2_swim_F2_phalloidin_WGA_2.lif	Head Series007	996.920	283.591	118.701	10.693	178.609	0.156	141.043	964	1328	179.600	12.083	11.100	0.090	0.962	1.64	7	1.5198
																1.559
																1.404
																1.478
																1.518
240222_N2_swim_F2_phalloidin_WGA_2.lif	Mid Series008	1626.445	353.558	149.853	13.819	177.352	0.164	175.065	236	1028	176.993	14.844	10.844	0.092	0.973	1.847	8	1.6906
																1.804
																1.563
																1.64
																1.599
240222_N2_swim_F2_phalloidin_WGA_2.lif	Mid Series008	1244.236	322.887	134.230	11.802	178.110	0.150	158.953	28	508	178.758	13.508	11.373	0.088	0.913	1.699	8	1.6556
																1.625
																1.481
																1.734
																1.739
240222_N2_swim_F2_phalloidin_WGA_3.lif	Head Series001	1014.050	281.540	112.119	11.516	1.745	0.161	139.443	68	784	1.415	13.119	9.736	0.103	0.881	1.444	8	1.4564
																1.49
																1.456
																1.496
																1.396
240222_N2_swim_F2_phalloidin_WGA_3.lif	Head Series001	1019.113	284.777	105.341	12.318	177.634	0.158	140.843	792	1000	177.531	13.996	8.552	0.117	0.898	1.6	8	1.592
																1.683
																1.64
																1.478
																1.559
240222_N2_swim_F2_phalloidin_WGA_3.lif	Head Series002	973.978	278.274	118.995	10.421	1.220	0.158	138.354	312	1100	1.635	12.072	11.418	0.088	0.976	1.482	7	1.4578
																1.362
																1.398
																1.567
																1.48
240222_N2_swim_F2_phalloidin_WGA_3.lif	Head Series002	777.719	230.795	99.674	9.935	177.251	0.183	114.521	1719	833	178.025	10.322	10.033	0.100	0.984	1.336	6	1.4024
																1.295
																1.298
																1.48
																1.603
240222_N2_swim_F2_phalloidin_WGA_3.lif	Mid Series003	1207.340	268.605	117.074	13.130	178.899	0.210	131.655	3	1024	178.501	14.375	8.916	0.112	0.974	1.571	8	1.5382
																1.396
																1.563
																1.478
																1.683
240222_N2_swim_F2_phalloidin_WGA_3.lif	Mid Series003	1459.461	296.437	130.624	14.226	178.705	0.209	146.309	932	1212	179.037	15.500	9.182	0.109	0.962	1.693	9	1.7566
																1.816
																1.683
																1.983
240222_N2_swim_F2_phalloidin_WGA_3.lif	Mid Series004	1246.722	256.378	110.170	14.408	172.778	0.238	123.755	12	336	173.036	15.110	7.646	0.131	0.918	1.608	9	1.5674
																1.814
																1.566
																1.445
																1.404
240706_N2_day1A_2nd gen_swim_phall_1.lif	Tail Series001	619.594	267.981	123.843	6.370	1.530	0.108	133.683	129	693	1.054	6.916	19.441	0.051	0.984	1.367	5	1.2305
																1.258
																1.149
																1.148
240706_N2_day1A_2nd gen_swim_phall_1.lif	Tail Series001	725.113	273.611	120.044	7.691	178.422	0.122	136.242	1745.000	599.000	179.218	8.336	15.609	0.064	0.933	1.259	6	1.2245
																1.178
																1.176
																1.285
240706_N2_day1A_2nd gen_swim_phall_1.lif	Tail Series002	566.023	236.338	99.836	7.219	178.848	0.127	117.758	10	849	179.415	8.044	13.830	0.072	0.949	1.025	6	0.9805
																0.943
																1.011
																0.943
240706_N2_day1A_2nd gen_swim_phall_1.lif	Tail Series002	337.186	166.857	68.155	6.299	179.216	0.152	83.019	1198	798	178.340	7.107	10.820	0.092	0.978	1.369	5	1.26275
																1.331
																1.148
																1.203
240706_N2_day1A_2nd gen_swim_phall_1.lif	Tail Series003	717.424	240.866	104.050	8.779	178.559	0.155	119.920	681	830	178.589	9.501	11.852	0.084	0.994	1.312	7	1.1486
																1.122
																1.177
																1.066
																1.066
240706_N2_day1A_2nd gen_swim_phall_1.lif	Tail Series003	560.280	199.647	89.972	7.929	2.816	0.177	98.151	2696.000	848.000	2.298	8.406	11.348	0.088	0.917	1.206	6	1.1504
																1.187
																1.132
																1.149
																1.078
240706_N2_day1A_2nd gen_swim_phall_1.lif	Mid Series004	1136.903	320.458	137.806	10.504	178.479	0.139	159.584	99	420	179.293	11.864	13.119	0.076	0.950	1.78	8	1.5974
																1.805
																1.504
																1.449
																1.449
240706_N2_day1A_2nd gen_swim_phall_1.lif	Mid Series004	1111.077	272.092	117.662	12.023	177.601	0.189	134.875	847.000	731.000	178.188	12.946	9.786	0.102	0.944	1.832	7	1.7074
																1.618
																1.621
																1.879
																1.587
240706_N2_day1A_2nd gen_swim_phall_1.lif	Mid Series004	1006.625	295.049	125.459	10.216	176.363	0.145	146.942	1820.000	613.000	176.886	11.304	12.281	0.081	0.967	1.264	7	1.3196
																1.264
																1.262
																1.385
																1.423
240706_N2_day1A_2nd gen_swim_phall_1.lif	Head Series005	680.962	262.514	111.827	7.753	179.358	0.124	130.884	558	644	179.210	8.584	14.423	0.069	0.985	1.482	5	1.32275
																1.235
																1.259
																1.315
240706_N2_day1A_2nd gen_swim_phall_1.lif	Head Series005	773.613	251.986	104.605	9.416	0.004	0.153	125.406	1438.000	480.000	179.900	10.440	11.109	0.090	0.981	1.276	7	1.3238
																1.259
																1.294
																1.349
																1.441
240706_N2_day1A_2nd gen_swim_phall_1.lif	Tail Series006	626.420	235.910	103.014	7.742	179.482	0.141	117.424	1237	504	179.840	8.420	13.305	0.075	0.950	1.627	6	1.5495
																1.646
																1.442
																1.483
240706_N2_day1A_2nd gen_swim_phall_1.lif	Tail Series006	379.263	172.624	75.788	6.372	179.804	0.160	85.731	2938.000	459.000	178.977	7.002	11.895	0.084	0.981	1.223	5	1.2465
																1.261
																1.313
																1.189
240706_N2_day1A_2nd gen_swim_phall_1.lif	Tail Series006	652.452	260.737	113.503	7.319	3.497	0.121	129.870	1220.000	908.000	3.185	7.712	15.508	0.064	0.975	1.259	6	1.399
																1.513
																1.421
																1.403
240706_N2_day1A_2nd gen_swim_phall_1.lif	Tail Series007	663.838	293.715	119.806	7.055	2.786	0.097	146.500	1610	948	3.080	7.772	16.982	0.059	0.976	1.124	6	1.17025
																1.205
																1.149
																1.203
240706_N2_day1A_2nd gen_swim_phall_1.lif	Tail Series007	745.414	229.725	93.707	10.128	0.137	0.177	114.144	938.000	738.000	0.165	11.713	9.252	0.108	0.970	1.322	7	1.4458
																1.641
																1.422
																1.422
																1.422
240706_N2_day1A_2nd gen_swim_phall_2.lif	Tail Series001	591.326	297.688	117.942	6.384	176.886	0.084	148.456	1595.000	513.000	177.024	7.141	18.476	0.054	0.907	1.108	4	1.19175
																1.268
																1.234
																1.157
240706_N2_day1A_2nd gen_swim_phall_2.lif	Tail Series001	501.368	238.488	107.651	5.930	176.196	0.111	118.917	2250.000	344.000	175.993	6.206	18.154	0.055	0.979	1.184	5	1.244
																1.259
																1.221
																1.312
240706_N2_day1A_2nd gen_swim_phall_2.lif	Tail Series002	610.512	263.465	112.233	6.926	1.833	0.111	131.081	708	756	1.506	7.805	16.205	0.062	0.916	1.241	6	1.2604
																1.384
																1.235
																1.289
																1.153
240706_N2_day1A_2nd gen_swim_phall_2.lif	Tail Series002	626.109	241.641	104.366	7.638	176.115	0.135	120.227	2032.000	584.000	176.872	8.444	13.663	0.073	0.919	1.001	6	1.13925
																1.15
																1.224
																1.182
240706_N2_day1A_2nd gen_swim_phall_2.lif	Tail Series003	864.455	280.418	122.466	8.987	179.720	0.138	139.564	1183	877	179.865	10.124	13.626	0.073	0.993	1.394	6	1.38075
																1.368
																1.34
																1.421
240706_N2_day1A_2nd gen_swim_phall_2.lif	Tail Series004	836.761	294.888	126.247	8.439	0.464	0.121	146.944	477	873	179.872	9.321	14.960	0.067	0.946	1.208	6	1.308
																1.395
																1.313
																1.339
																1.285
240706_N2_day1A_2nd gen_swim_phall_2.lif	Tail Series004	667.873	301.293	130.994	6.492	0.441	0.092	150.244	831.000	729.000	0.938	6.488	20.179	0.050	0.934	1.367	4	1.449
																1.203
																1.64
																1.586
240706_N2_day1A_2nd gen_swim_phall_2.lif	Tail Series005	584.074	265.236	109.332	6.802	2.288	0.104	132.316	975	809	2.557	7.916	16.074	0.062	0.951	1.221	7	1.14425
																1.058
																1.168
																1.13
240706_N2_day1A_2nd gen_swim_phall_2.lif	Tail Series005	533.144	221.200	91.172	7.446	4.589	0.137	110.186	1864.000	560.000	4.268	8.360	12.245	0.082	0.989	1.099	6	1.099
																1.055
																1.021
																1.203
																1.117
231115_Swim_F2_day1_63x			wavy - can be used as control when compared to BZ33

## Sheet: Copy of N2 Swim Day1
N2 Swim Day1	Series	Myocyte are (um^2)	Perimeter	Major	Minor	Angle	Circularity	Feret	FeretX	FeretY	Feret angle	Min Feret	AR	Round	solidity	Sarcomere length (um)	Sarcomere number	Average sarc length
231005_N2_phalloidin_swim-F1_swim-F2_day1.lif	Head Series001	750.892	292.021	126.242	7.573	1.829	0.111	145.7	544	506	2.453	8.056	16.669	0.06	0.993	1.254	7	1.357
																1.325
																1.392
																1.457
231005_N2_phalloidin_swim-F1_swim-F2_day1.lif	Head Series001	875.92	300.648	127.756	8.73	179.407	0.122	149.777	1412	596	0.622	9.6	14.635	0.068	0.947	1.12	6	1.1996
																1.252
																1.185
																1.153
																1.288
231005_N2_phalloidin_swim-F1_swim-F2_day1.lif	Head Series001	789.387	290.965	124.45	8.076	178.718	0.117	145.098	1140	718	178.18	8.642	15.409	0.065	0.972	1.224	7	1.2638
																1.396
																1.426
																1.083
																1.19
231005_N2_phalloidin_swim-F1_swim-F2_day1.lif	Head Series001	828.029	292.322	126.803	8.314	179.509	0.122	145.636	472	848	178.24	8.697	15.251	0.066	0.984	1.521	6	1.4196
																1.555
																1.352
Average:		811.057	293.989	126.313	8.17325	134.866	0.118	146.553	892	667	89.8738	8.74875	15.491	0.06475	0.974	1.318	6.5	1.31
																1.352
231005_N2_phalloidin_swim-F1_swim-F2_day1.lif	Head Series002	987.869	302.068	129.752	9.694	176.301	0.136	150.444	1171	434	177.009	10.559	13.385	0.075	0.98	1.047	8	1.25033
																1.221
																1.358
																1.187
																1.254
																1.435
231005_N2_phalloidin_swim-F1_swim-F2_day1.lif	Head Series002	848.02	251.223	105.848	10.201	1.848	0.169	124.935	909	826	2.732	11.157	10.376	0.096	0.963	1.529	7	1.51633
																1.578
																1.399
																1.485
																1.598
																1.509
231005_N2_phalloidin_swim-F1_swim-F2_day1.lif	Head Series002	819.776	273.527	116.932	8.926	2.574	0.138	136.224	14	967	3.076	9.58	13.1	0.076	0.95	1.187	7	1.3486
																1.396
																1.619
																1.35
																1.191
231005_N2_phalloidin_swim-F1_swim-F2_day1.lif	Head Series002	741.371	285.146	120.077	7.861	177.13	0.115	142.129	14	457	176.396	9.326	15.275	0.065	0.937	1.236	7	1.4028
																1.551
																1.461
		849.259	277.991	118.152	9.1705	89.4633	0.1395	138.433	527	671	89.8033	10.1555	13.034	0.078	0.9575	1.395	7.25	1.37952
																1.371
231005_N2_phalloidin_swim-F1_swim-F2_day1.lif	Mid Series003	808.518	278.656	111.337	9.246	179.903	0.131	138.732	66	494	178.831	10.369	12.041	0.083	0.935	1.151	8	1.1708
																1.218
																1.218
																0.947
																1.32
231005_N2_phalloidin_swim-F1_swim-F2_day1.lif	Mid Series003	734.032	255.706	106.178	8.802	0.108	0.141	127.152	1086	638	178.542	9.739	12.063	0.083	0.937	1.448	7	1.4324
																1.447
																1.534
																1.444
																1.289
231005_N2_phalloidin_swim-F1_swim-F2_day1.lif	Mid Series003	730.598	245.884	98.876	9.408	0.262	0.152	122.26	1368	412	0.253	10.514	10.51	0.095	0.989	1.22	8	1.1526
																1.189
																1.22
		757.716	260.082	105.464	9.152	60.091	0.141333	129.381	840	514.667	119.209	10.2073	11.538	0.087	0.953667	1.049	7.66667	1.25193
																1.085
231005_N2_phalloidin_swim-F1_swim-F2_day1.lif	Mid Series004	850.822	254.566	104.663	10.35	0.248	0.165	126.486	156	432	178.412	11.47	10.112	0.099	0.93	1.08	8	1.215
																1.215
																1.17
																1.193
																1.417
231005_N2_phalloidin_swim-F1_swim-F2_day1.lif	Mid Series004	865.203	268.242	114.985	9.58	0.043	0.151	133.584	1391	332	0.347	10.459	12.002	0.083	0.995	1.285	9	1.3136
																1.314
																1.35
																1.215
																1.404
231005_N2_phalloidin_swim-F1_swim-F2_day1.lif	Mid Series004	736.517	238.428	99.951	9.382	179.868	0.163	118.484	870	204	0.065	10.808	10.653	0.094	0.952	1.558	8	1.47925
																1.457
																1.586
																1.316
231005_N2_phalloidin_swim-F1_swim-F2_day1.lif	Mid Series004	814.614	245.863	102.876	10.082	178.375	0.169	122.182	1825	438	178.23	10.926	10.204	0.098	0.984	1.261	8	1.3448
																1.26
																1.353
		816.789	251.775	105.619	9.8485	89.6335	0.162	125.184	1060.5	351.5	89.2635	10.9157	10.7427	0.0935	0.96525	1.265	8.25	1.33816
																1.585
231005_N2_phalloidin_swim-F1_swim-F2_day1_2.lif	Mid Series001	845.48	256.977	117.226	9.183	177.273	0.161	127.695	1734	408	178.488	9.785	12.765	0.078	0.963	1.308	8	1.4082
																1.325
																1.438
																1.552
																1.418
231005_N2_phalloidin_swim-F1_swim-F2_day1_2.lif	Mid Series001	1014.98	295.093	119.773	10.79	178.343	0.146	146.876	939	508	178.054	11.938	11.101	0.09	0.957	1.441	8	1.3915
																1.489
																1.33
																1.427
																1.399
																1.263
231005_N2_phalloidin_swim-F1_swim-F2_day1_2.lif	Mid Series001	828.087	276.594	114.971	9.171	0.382	0.136	137.779	614	732	0.953	10.627	12.537	0.08	0.961	1.182	7	1.3612
																1.351
																1.438
		896.182	276.221	117.323	9.71467	118.666	0.147667	137.45	1095.67	549.333	119.165	10.7833	12.1343	0.0826667	0.960333	1.508	7.66667	1.38697
																1.327
231005_N2_phalloidin_swim-F1_swim-F2_day1_2.lif	Mid Series002	935.878	290.278	118.165	10.084	1.085	0.14	144.37	414	483	179.519	11.564	11.718	0.085	0.907	1.303	8	1.3664
																1.393
																1.373
																1.325
																1.438
231005_N2_phalloidin_swim-F1_swim-F2_day1_2.lif	Mid Series002	726.81	236.973	93.247	9.924	178.995	0.163	117.549	1536	779	179.343	11.36	9.396	0.106	0.907	1.281	8	1.3302
																1.415
																1.303
																1.258
																1.394
231005_N2_phalloidin_swim-F1_swim-F2_day1_2.lif	Mid Series002	665.088	238.761	97.65	8.672	172.082	0.147	118.675	1888	393	172.56	9.155	11.261	0.089	0.929	1.296	8	1.5134
																1.525
																1.522
		775.925	255.337	103.021	9.56	117.387	0.15	126.865	1279.33	551.667	177.141	10.693	10.7917	0.0933333	0.914333	1.644	8	1.40333
																1.58
231005_N2_phalloidin_swim-F1_swim-F2_day1_2.lif	Mid Series003	894.792	289.571	124.998	9.114	3.065	0.134	144.315	72	554	3.615	10.276	13.714	0.073	0.986	1.375	8	1.4304
																1.466
																1.491
																1.288
																1.532
231005_N2_phalloidin_swim-F1_swim-F2_day1_2.lif	Mid Series003	834.678	295.105	124.608	8.529	2.574	0.12	147.049	583	675	2.916	9.742	14.61	0.068	0.965	1.218	7	1.2336
																1.42
																1.103
																1.191
																1.236
231005_N2_phalloidin_swim-F1_swim-F2_day1_2.lif	Mid Series003	849.672	288.877	124.284	8.705	0.383	0.128	143.973	1066	719	179.249	9.095	14.278	0.07	0.994	1.131	8	1.182
																1.168
																1.214
		859.714	291.184	124.63	8.78267	2.00733	0.127333	145.112	573.667	649.333	61.9267	9.70433	14.2007	0.0703333	0.981667	1.237	7.66667	1.282
																1.16
231005_N2_phalloidin_swim-F1_swim-F2_day1_2.lif	Mid Series004	1072.43	304.552	126.707	10.777	178.272	0.145	151.731	417	363	178.08	11.939	11.758	0.085	0.997	1.148	9	1.1412
																1.167
																1.112
																1.039
																1.24
231005_N2_phalloidin_swim-F1_swim-F2_day1_2.lif	Mid Series005	911.312	281.221	113.835	10.193	1.129	0.145	139.626	734	666	0.222	11.341	11.168	0.09	0.954	1.574	8	1.4108
																1.543
																1.386
																1.301
																1.25
231005_N2_phalloidin_swim-F1_swim-F2_day1_2.lif	Mid Series005	926.302	288.519	117.756	10.016	0.989	0.14	143.568	1099	824	1.025	11.435	11.757	0.085	0.944	1.167	8	1.2794
																1.185
																1.358
		918.807	284.87	115.796	10.1045	1.059	0.1425	141.597	916.5	745	0.6235	11.388	11.4625	0.0875	0.949	1.335	8	1.3451
																1.352
231116_Swim_F2_63x.lif	Head Series001	814.257	228.458	91.605	11.318	1.458	0.196	112.963	2262	472	4.093	12.92	8.094	0.124	0.895	1.472	7	1.5086
																1.487
																1.475
																1.529
																1.58
231116_Swim_F2_63x.lif	Head Series001	906.082	270.788	98.338	11.732	2.788	0.155	133.065	1032	465	179.226	16.523	8.382	0.119	0.728	1.507	8	1.4442
																1.368
																1.396
		860.169	249.623	94.9715	11.525	2.123	0.1755	123.014	1647	468.5	91.6595	14.7215	8.238	0.1215	0.8115	1.344	7.5	1.4764
																1.606
231116_Swim_F2_63x.lif	Mid Series002	802.182	212.897	87.643	11.654	4	0.222	105.151	334	443	2.264	13.278	7.521	0.133	0.922	1.308	9	1.4734
																1.352
																1.558
																1.598
																1.551
231116_Swim_F2_63x.lif	Tail Series002	448.831	129.071	50.734	11.264	166.03	0.339	62.815	2246	699	169.013	12.609	4.504	0.222	0.948	1.781	6	1.6765
																1.663
																1.525
																1.737
231116_Swim_F2_63x.lif	Tail Series002	434.015	133.997	54.599	10.121	166.403	0.304	65.778	1953	386	168.008	11.793	5.394	0.185	0.984	1.442	6	1.38575
																1.394
																1.34
																1.367
231116_Swim_F2_63x.lif	Tail Series002	479.346	150.282	63.464	9.617	169.724	0.267	74.195	2922	938	169.386	10.164	6.599	0.152	1	1.487	5	1.46625
																1.525
		454.064	137.783	56.2657	10.334	167.386	0.303333	67.596	2373.67	674.333	168.802	11.522	5.499	0.186333	0.977333	1.459	5.66667	1.5095
																1.394
240220_N2_swim_F2_phalloidin_WGA.lif	Head Series002	958.965	279.48	120.848	10.104	1.821	0.154	139.055	856	816	2.822	11.043	11.961	0.084	0.967	1.395	7	1.4434
																1.562
																1.481
																1.391
																1.388
240220_N2_swim_F2_phalloidin_WGA.lif	Head Series002	740.3	260.507	109.303	8.624	2.741	0.137	129.795	186	591	3.186	9.765	12.675	0.079	0.969	1.469	6	1.454
																1.508
																1.395
																1.429
																1.469
240220_N2_swim_F2_phalloidin_WGA.lif	Head Series002	975.753	306.045	123.715	10.042	176.803	0.131	152.393	536	1008	175.521	11.291	12.32	0.081	0.941	1.347	7	1.4444
																1.426
																1.469
		891.673	282.011	117.955	9.59	60.455	0.140667	140.414	526	805	60.5097	10.6997	12.3187	0.0813333	0.959	1.551	6.66667	1.44727
																1.429
240220_N2_swim_F2_phalloidin_WGA.lif	Head Series004	729.372	244.221	102.436	9.066	2.136	0.154	121.31	1552	832	2.479	10.276	11.299	0.089	0.937	1.543	7	1.5188
																1.642
																1.44
																1.409
																1.56
240220_N2_swim_F2_phalloidin_WGA.lif	Head Series004	729.041	254.655	104.583	8.876	4.233	0.141	125.952	1440	1764	3.583	10.443	11.783	0.085	0.847	1.398	6	1.4144
																1.439
																1.44
																1.355
																1.44
240220_N2_swim_F2_phalloidin_WGA.lif	Head Series004	803.153	299.866	117.083	8.734	177.99	0.112	149.331	420	456	179.386	9.505	13.405	0.075	0.911	1.189	7	1.2482
																1.15
																1.195
		753.855	266.247	108.034	8.892	61.453	0.135667	132.198	1137.33	1017.33	61.816	10.0747	12.1623	0.083	0.898333	1.313	6.66667	1.3938
																1.394
240220_N2_swim_F2_phalloidin_WGA.lif	Mid Series005	1277.58	293.61	127.853	12.723	179.535	0.186	145.44	936	1096	178.645	14.174	10.049	0.1	0.935	1.849	9	1.7622
																2.016
																1.727
																1.569
																1.65
240220_N2_swim_F2_phalloidin_WGA.lif	Mid Series005	1349.24	291.743	123.98	13.856	0.643	0.199	144.753	96	1900	0.648	15.135	8.948	0.112	0.984	1.864	9	1.8114
																1.885
																1.803
																1.743
																1.762
240220_N2_swim_F2_phalloidin_WGA.lif	Mid Series005	1270.57	234.45	100.748	16.057	178.21	0.29	115.035	196	876	177.716	16.865	6.274	0.159	0.997	1.809	8	1.7968
																1.646
																1.696
		1299.13	273.268	117.527	14.212	119.463	0.225	135.076	409.333	1290.67	119.003	15.3913	8.42367	0.123667	0.972	1.731	8.66667	1.79013
																2.102
240220_N2_swim_F2_phalloidin_WGA_2.lif	Mid Series001	1046.13	266.128	117.956	11.292	6.567	0.186	132.274	88	1320	6.896	12.152	10.446	0.096	0.999	1.709	6	1.8234
																1.905
																1.839
																1.857
																1.807
240220_N2_swim_F2_phalloidin_WGA_2.lif	Mid Series001	1213.59	295.52	136.157	11.349	175.837	0.175	145.302	936	376	176.77	11.634	11.998	0.083	0.992	2.006	6	1.851
																1.844
																1.761
																1.843
																1.801
240220_N2_swim_F2_phalloidin_WGA_2.lif	Mid Series001	1180.09	324.936	125.231	11.998	0.52	0.14	160.627	420	940	0.175	14.993	10.438	0.096	0.768	1.831	7	1.828
																1.972
																1.809
		1146.6	295.528	126.448	11.5463	60.9747	0.167	146.068	481.333	878.667	61.2803	12.9263	10.9607	0.0916667	0.919667	1.858	6.33333	1.83413
																1.67
240220_N2_swim_F2_phalloidin_WGA_2.lif	Tail Series002	933.393	279.045	116.397	10.21	174.818	0.151	138.85	16	472	175.095	11.211	11.4	0.088	0.945	1.956	7	1.99625
																2.098
																2.14
																1.791
240220_N2_swim_F2_phalloidin_WGA_2.lif	Tail Series002	962.039	241.163	104.362	11.737	176.147	0.208	119.233	1608	772	174.684	12.256	8.892	0.112	0.983	1.567	6	1.5926
																1.733
																1.61
																1.569
																1.484
240220_N2_swim_F2_phalloidin_WGA_2.lif	Tail Series002	842.108	263.165	105.277	10.185	1.45	0.153	127.981	16	1488	1.181	13.205	10.337	0.097	0.736	1.678	5	1.7274
																1.512
																1.778
		912.513	261.124	108.679	10.7107	117.472	0.170667	128.688	546.667	910.667	116.987	12.224	10.2097	0.099	0.888	1.855	6	1.77208
																1.814
240222_N2_swim_F2_phalloidin_WGA_1.lif	Mid Series001	1055.25	270.243	109.28	12.295	178.215	0.182	134.164	51	814	177.326	13.21	8.888	0.113	0.981	1.365	9	1.448
																1.598
																1.356
																1.434
																1.487
240222_N2_swim_F2_phalloidin_WGA_1.lif	Mid Series001	910.873	275.274	120.557	9.62	1.831	0.151	136.93	344	444	3.186	10.648	12.532	0.08	0.953	1.157	7	1.1304
																1.073
																0.985
																1.126
																1.311
240222_N2_swim_F2_phalloidin_WGA_1.lif	Mid Series001	971.925	263.069	107.541	11.507	177.381	0.176	130.782	1173	534	176.826	13.218	9.345	0.107	0.979	1.406	9	1.3738
																1.319
																1.233
		979.35	269.529	112.459	11.1407	119.142	0.169667	133.959	522.667	597.333	119.113	12.3587	10.255	0.1	0.971	1.352	8.33333	1.3174
																1.559
240222_N2_swim_F2_phalloidin_WGA_1.lif	Mid Series002	1202.56	266.062	115.661	13.238	176.401	0.213	129.621	4	808	177.695	14.493	8.737	0.114	0.939	1.561	8	1.44
																1.414
																1.4
																1.35
																1.475
240222_N2_swim_F2_phalloidin_WGA_1.lif	Mid Series002	1251.03	315.07	126.282	12.614	176.851	0.158	156.329	632	1092	176.714	13.562	10.012	0.1	0.955	1.561	9	1.5142
																1.511
																1.556
		1226.8	290.566	120.972	12.926	176.626	0.1855	142.975	318	950	177.204	14.0275	9.3745	0.107	0.947	1.431	8.5	1.4771
																1.512
240222_N2_swim_F2_phalloidin_WGA_1.lif	Mid Series003	1447.63	293.792	122.824	15.007	178.136	0.211	145.713	504	972	177.154	15.951	8.185	0.122	0.981	1.744	10	1.7232
																1.523
																1.686
																1.852
																1.811
240222_N2_swim_F2_phalloidin_WGA_1.lif	Mid Series003	1090.28	246.49	105.826	13.118	178.927	0.226	121.786	48	1333	178.259	14.339	8.067	0.124	0.989	1.441	9	1.3412
																1.4
																1.316
		1268.96	270.141	114.325	14.0625	178.531	0.2185	133.75	276	1152.5	177.707	15.145	8.126	0.123	0.985	1.151	9.5	1.5322
																1.398
240222_N2_swim_F2_phalloidin_WGA_1.lif	Mid Series004	1236.72	271.326	110.597	14.238	176.064	0.211	134.216	1163	944	175.649	16.236	7.768	0.129	0.943	1.556	10	1.4808
																1.513
																1.349
																1.513
																1.473
240222_N2_swim_F2_phalloidin_WGA_1.lif	Tail Series005	876.89	295.517	129.457	8.624	177.248	0.126	147.332	332	932	177.377	9.26	15.011	0.067	0.985	1.403	6	1.5544
																1.571
																1.489
																1.605
																1.704
240222_N2_swim_F2_phalloidin_WGA_1.lif	Tail Series005	740.766	236.72	101.16	9.324	177.738	0.166	117.683	468	693	178.859	9.999	10.85	0.092	0.967	1.233	6	1.3408
																1.275
																1.316
		808.828	266.118	115.308	8.974	177.493	0.146	132.507	400	812.5	178.118	9.6295	12.9305	0.0795	0.976	1.4	6	1.4476
																1.48
240222_N2_swim_F2_phalloidin_WGA_1.lif	Mid Series006	1134.19	258.258	104.596	13.806	179.388	0.214	127.63	1268	820	178.966	14.988	7.576	0.132	0.98	1.482	9	1.5312
																1.398
																1.482
																1.649
																1.645
240222_N2_swim_F2_phalloidin_WGA_1.lif	Mid Series006	1017.06	292.065	129.871	9.971	178.355	0.15	145.229	132	956	177.079	10.259	13.025	0.077	0.962	1.482	6	1.5996
																1.646
																1.567
		1075.62	275.161	117.234	11.8885	178.871	0.182	136.429	700	888	178.023	12.6235	10.3005	0.1045	0.971	1.646	7.5	1.5654
																1.657
240222_N2_swim_F2_phalloidin_WGA_2.lif	Head Series001	837.467	261.549	112.149	9.508	177.448	0.154	130.021	612	697	177.567	10.473	11.795	0.085	0.968	1.883	6	1.7392
																1.717
																1.758
																1.694
																1.644
240222_N2_swim_F2_phalloidin_WGA_2.lif	Head Series001	897.891	249.113	110.916	10.307	175.534	0.182	121.75	12	967	176.823	11.596	10.761	0.093	0.954	1.345	7	1.203
																1.281
																1.19
		867.679	255.331	111.532	9.9075	176.491	0.168	125.885	312	832	177.195	11.0345	11.278	0.089	0.961	1.111	6.5	1.4711
																1.088
240222_N2_swim_F2_phalloidin_WGA_2.lif	Tail Series003	1376.07	319.537	138.946	12.61	176.937	0.169	158.353	580	868	178.041	13.313	11.019	0.091	0.928	1.394	7	1.5112
																1.444
																1.435
																1.683
																1.6
240222_N2_swim_F2_phalloidin_WGA_2.lif	Mid Series004	1026.83	249.725	107.483	12.164	179.046	0.207	123.858	718	849	177.843	12.837	8.836	0.113	0.996	1.597	8	1.7416
																1.759
																1.816
																1.735
																1.801
240222_N2_swim_F2_phalloidin_WGA_2.lif	Tail Series005	987.214	284.269	121.768	10.323	0.619	0.154	140.532	96	1172	1.334	11.341	11.796	0.085	0.924	1.393	6	1.4234
																1.39
																1.39
																1.349
																1.595
240222_N2_swim_F2_phalloidin_WGA_2.lif	Tail Series006	960.658	284.901	120.326	10.165	175.084	0.149	141.807	392	984	175.489	11.246	11.837	0.084	0.954	1.968	6	1.7552
																1.681
																1.683
																1.804
																1.64
240222_N2_swim_F2_phalloidin_WGA_2.lif	Tail Series006	888.244	250.895	101.825	11.107	1.921	0.177	122.182	12	1460	179.692	14.291	9.168	0.109	0.737	1.73	6	1.5732
																1.642
																1.624
		924.451	267.898	111.076	10.636	88.5025	0.163	131.994	202	1222	177.59	12.7685	10.5025	0.0965	0.8455	1.476	6	1.6642
																1.394
240222_N2_swim_F2_phalloidin_WGA_2.lif	Head Series007	935.809	297.914	126.533	9.417	0.41	0.132	148.422	32	1048	0.317	10.763	13.437	0.074	0.985	1.404	6	1.5784
																1.771
																1.804
																1.476
																1.437
240222_N2_swim_F2_phalloidin_WGA_2.lif	Head Series007	996.92	283.591	118.701	10.693	178.609	0.156	141.043	964	1328	179.6	12.083	11.1	0.09	0.962	1.64	7	1.5198
																1.559
																1.404
		966.365	290.752	122.617	10.055	89.5095	0.144	144.732	498	1188	89.9585	11.423	12.2685	0.082	0.9735	1.478	6.5	1.5491
																1.518
240222_N2_swim_F2_phalloidin_WGA_2.lif	Mid Series008	1626.44	353.558	149.853	13.819	177.352	0.164	175.065	236	1028	176.993	14.844	10.844	0.092	0.973	1.847	8	1.6906
																1.804
																1.563
																1.64
																1.599
240222_N2_swim_F2_phalloidin_WGA_2.lif	Mid Series008	1244.24	322.887	134.23	11.802	178.11	0.15	158.953	28	508	178.758	13.508	11.373	0.088	0.913	1.699	8	1.6556
																1.625
																1.481
		1435.34	338.223	142.042	12.8105	177.731	0.157	167.009	132	768	177.875	14.176	11.1085	0.09	0.943	1.734	8	1.6731
																1.739
240222_N2_swim_F2_phalloidin_WGA_3.lif	Head Series001	1014.05	281.54	112.119	11.516	1.745	0.161	139.443	68	784	1.415	13.119	9.736	0.103	0.881	1.444	8	1.4564
																1.49
																1.456
																1.496
																1.396
240222_N2_swim_F2_phalloidin_WGA_3.lif	Head Series001	1019.11	284.777	105.341	12.318	177.634	0.158	140.843	792	1000	177.531	13.996	8.552	0.117	0.898	1.6	8	1.592
																1.683
																1.64
		1016.58	283.159	108.73	11.917	89.6895	0.1595	140.143	430	892	89.473	13.5575	9.144	0.11	0.8895	1.478	8	1.5242
																1.559
240222_N2_swim_F2_phalloidin_WGA_3.lif	Head Series002	973.978	278.274	118.995	10.421	1.22	0.158	138.354	312	1100	1.635	12.072	11.418	0.088	0.976	1.482	7	1.4578
																1.362
																1.398
																1.567
																1.48
240222_N2_swim_F2_phalloidin_WGA_3.lif	Head Series002	777.719	230.795	99.674	9.935	177.251	0.183	114.521	1719	833	178.025	10.322	10.033	0.1	0.984	1.336	6	1.4024
																1.295
																1.298
		875.848	254.535	109.335	10.178	89.2355	0.1705	126.438	1015.5	966.5	89.83	11.197	10.7255	0.094	0.98	1.48	6.5	1.4301
																1.603
240222_N2_swim_F2_phalloidin_WGA_3.lif	Mid Series003	1207.34	268.605	117.074	13.13	178.899	0.21	131.655	3	1024	178.501	14.375	8.916	0.112	0.974	1.571	8	1.5382
																1.396
																1.563
																1.478
																1.683
240222_N2_swim_F2_phalloidin_WGA_3.lif	Mid Series003	1459.46	296.437	130.624	14.226	178.705	0.209	146.309	932	1212	179.037	15.5	9.182	0.109	0.962	1.693	9	1.7566
																1.816
		1333.4	282.521	123.849	13.678	178.802	0.2095	138.982	467.5	1118	178.769	14.9375	9.049	0.1105	0.968	1.683	8.5	1.6474
																1.983
240222_N2_swim_F2_phalloidin_WGA_3.lif	Mid Series004	1246.72	256.378	110.17	14.408	172.778	0.238	123.755	12	336	173.036	15.11	7.646	0.131	0.918	1.608	9	1.5674
																1.814
																1.566
																1.445
																1.404
240706_N2_day1A_2nd gen_swim_phall_1.lif	Tail Series001	619.594	267.981	123.843	6.37	1.53	0.108	133.683	129	693	1.054	6.916	19.441	0.051	0.984	1.367	5	1.2305
																1.258
																1.149
																1.148
240706_N2_day1A_2nd gen_swim_phall_1.lif	Tail Series001	725.113	273.611	120.044	7.691	178.422	0.122	136.242	1745	599	179.218	8.336	15.609	0.064	0.933	1.259	6	1.2245
																1.178
		672.354	270.796	121.944	7.0305	89.976	0.115	134.963	937	646	90.136	7.626	17.525	0.0575	0.9585	1.176	5.5	1.2275
																1.285
240706_N2_day1A_2nd gen_swim_phall_1.lif	Tail Series002	566.023	236.338	99.836	7.219	178.848	0.127	117.758	10	849	179.415	8.044	13.83	0.072	0.949	1.025	6	0.9805
																0.943
																1.011
																0.943
240706_N2_day1A_2nd gen_swim_phall_1.lif	Tail Series002	337.186	166.857	68.155	6.299	179.216	0.152	83.019	1198	798	178.34	7.107	10.82	0.092	0.978	1.369	5	1.26275
																1.331
		451.604	201.597	83.9955	6.759	179.032	0.1395	100.388	604	823.5	178.877	7.5755	12.325	0.082	0.9635	1.148	5.5	1.12163
																1.203
240706_N2_day1A_2nd gen_swim_phall_1.lif	Tail Series003	717.424	240.866	104.05	8.779	178.559	0.155	119.92	681	830	178.589	9.501	11.852	0.084	0.994	1.312	7	1.1486
																1.122
																1.177
																1.066
																1.066
240706_N2_day1A_2nd gen_swim_phall_1.lif	Tail Series003	560.28	199.647	89.972	7.929	2.816	0.177	98.151	2696	848	2.298	8.406	11.348	0.088	0.917	1.206	6	1.1504
																1.187
																1.132
		638.852	220.256	97.011	8.354	90.6875	0.166	109.035	1688.5	839	90.4435	8.9535	11.6	0.086	0.9555	1.149	6.5	1.1495
																1.078
240706_N2_day1A_2nd gen_swim_phall_1.lif	Mid Series004	1136.9	320.458	137.806	10.504	178.479	0.139	159.584	99	420	179.293	11.864	13.119	0.076	0.95	1.78	8	1.5974
																1.805
																1.504
																1.449
																1.449
240706_N2_day1A_2nd gen_swim_phall_1.lif	Mid Series004	1111.08	272.092	117.662	12.023	177.601	0.189	134.875	847	731	178.188	12.946	9.786	0.102	0.944	1.832	7	1.7074
																1.618
																1.621
																1.879
																1.587
240706_N2_day1A_2nd gen_swim_phall_1.lif	Mid Series004	1006.62	295.049	125.459	10.216	176.363	0.145	146.942	1820	613	176.886	11.304	12.281	0.081	0.967	1.264	7	1.3196
																1.264
																1.262
		1084.87	295.866	126.976	10.9143	177.481	0.157667	147.134	922	588	178.122	12.038	11.7287	0.0863333	0.953667	1.385	7.33333	1.54147
																1.423
240706_N2_day1A_2nd gen_swim_phall_1.lif	Head Series005	680.962	262.514	111.827	7.753	179.358	0.124	130.884	558	644	179.21	8.584	14.423	0.069	0.985	1.482	5	1.32275
																1.235
																1.259
																1.315
240706_N2_day1A_2nd gen_swim_phall_1.lif	Head Series005	773.613	251.986	104.605	9.416	0.004	0.153	125.406	1438	480	179.9	10.44	11.109	0.09	0.981	1.276	7	1.3238
																1.259
																1.294
		727.288	257.25	108.216	8.5845	89.681	0.1385	128.145	998	562	179.555	9.512	12.766	0.0795	0.983	1.349	6	1.32327
																1.441
240706_N2_day1A_2nd gen_swim_phall_1.lif	Tail Series006	626.42	235.91	103.014	7.742	179.482	0.141	117.424	1237	504	179.84	8.42	13.305	0.075	0.95	1.627	6	1.5495
																1.646
																1.442
																1.483
240706_N2_day1A_2nd gen_swim_phall_1.lif	Tail Series006	379.263	172.624	75.788	6.372	179.804	0.16	85.731	2938	459	178.977	7.002	11.895	0.084	0.981	1.223	5	1.2465
																1.261
																1.313
																1.189
240706_N2_day1A_2nd gen_swim_phall_1.lif	Tail Series006	652.452	260.737	113.503	7.319	3.497	0.121	129.87	1220	908	3.185	7.712	15.508	0.064	0.975	1.259	6	1.399
																1.513
		552.712	223.09	97.435	7.14433	120.928	0.140667	111.008	1798.33	623.667	120.667	7.71133	13.5693	0.0743333	0.968667	1.421	5.66667	1.39833
																1.403
240706_N2_day1A_2nd gen_swim_phall_1.lif	Tail Series007	663.838	293.715	119.806	7.055	2.786	0.097	146.5	1610	948	3.08	7.772	16.982	0.059	0.976	1.124	6	1.17025
																1.205
																1.149
																1.203
240706_N2_day1A_2nd gen_swim_phall_1.lif	Tail Series007	745.414	229.725	93.707	10.128	0.137	0.177	114.144	938	738	0.165	11.713	9.252	0.108	0.97	1.322	7	1.4458
																1.641
																1.422
		704.626	261.72	106.757	8.5915	1.4615	0.137	130.322	1274	843	1.6225	9.7425	13.117	0.0835	0.973	1.422	6.5	1.30802
																1.422
240706_N2_day1A_2nd gen_swim_phall_2.lif	Tail Series001	591.326	297.688	117.942	6.384	176.886	0.084	148.456	1595	513	177.024	7.141	18.476	0.054	0.907	1.108	4	1.19175
																1.268
																1.234
																1.157
240706_N2_day1A_2nd gen_swim_phall_2.lif	Tail Series001	501.368	238.488	107.651	5.93	176.196	0.111	118.917	2250	344	175.993	6.206	18.154	0.055	0.979	1.184	5	1.244
																1.259
		546.347	268.088	112.796	6.157	176.541	0.0975	133.686	1922.5	428.5	176.508	6.6735	18.315	0.0545	0.943	1.221	4.5	1.21788
																1.312
240706_N2_day1A_2nd gen_swim_phall_2.lif	Tail Series002	610.512	263.465	112.233	6.926	1.833	0.111	131.081	708	756	1.506	7.805	16.205	0.062	0.916	1.241	6	1.2604
																1.384
																1.235
																1.289
																1.153
240706_N2_day1A_2nd gen_swim_phall_2.lif	Tail Series002	626.109	241.641	104.366	7.638	176.115	0.135	120.227	2032	584	176.872	8.444	13.663	0.073	0.919	1.001	6	1.13925
																1.15
		618.311	252.553	108.299	7.282	88.974	0.123	125.654	1370	670	89.189	8.1245	14.934	0.0675	0.9175	1.224	6	1.19982
																1.182
240706_N2_day1A_2nd gen_swim_phall_2.lif	Tail Series003	864.455	280.418	122.466	8.987	179.72	0.138	139.564	1183	877	179.865	10.124	13.626	0.073	0.993	1.394	6	1.38075
																1.368
																1.34
																1.421
240706_N2_day1A_2nd gen_swim_phall_2.lif	Tail Series004	836.761	294.888	126.247	8.439	0.464	0.121	146.944	477	873	179.872	9.321	14.96	0.067	0.946	1.208	6	1.308
																1.395
																1.313
																1.339
																1.285
240706_N2_day1A_2nd gen_swim_phall_2.lif	Tail Series004	667.873	301.293	130.994	6.492	0.441	0.092	150.244	831	729	0.938	6.488	20.179	0.05	0.934	1.367	4	1.449
																1.203
		752.317	298.091	128.62	7.4655	0.4525	0.1065	148.594	654	801	90.405	7.9045	17.5695	0.0585	0.94	1.64	5	1.3785
																1.586
240706_N2_day1A_2nd gen_swim_phall_2.lif	Tail Series005	584.074	265.236	109.332	6.802	2.288	0.104	132.316	975	809	2.557	7.916	16.074	0.062	0.951	1.221	7	1.14425
																1.058
																1.168
																1.13
240706_N2_day1A_2nd gen_swim_phall_2.lif	Tail Series005	533.144	221.2	91.172	7.446	4.589	0.137	110.186	1864	560	4.268	8.36	12.245	0.082	0.989	1.099	6	1.099
																1.055
																1.021
		558.609	243.218	100.252	7.124	3.4385	0.1205	121.251	1419.5	684.5	3.4125	8.138	14.1595	0.072	0.97	1.203	6.5	1.12163
																1.117
231115_Swim_F2_day1_63x			wavy - can be used as control when compared to BZ33

## Sheet: Swim averages
N2 Swim Day1	Region		Series	Myocyte are (um^2)	Perimeter	Major	Minor	Angle	Circularity	Feret	FeretX	FeretY	Feret angle	Min Feret	AR	Round	solidity	Sarcomere number	Average sarc length
231005_N2_phalloidin_swim-F1_swim-F2_day1.lif	Head	w1	Head Series001	811.057	293.989	126.313	8.17325	134.866	0.118	146.553	892	667	89.8738	8.74875	15.491	0.06475	0.974	6.5	1.31
231005_N2_phalloidin_swim-F1_swim-F2_day1.lif	Head	w2	Head Series002	849.259	277.991	118.152	9.1705	89.4633	0.1395	138.433	527	671	89.8032	10.1555	13.034	0.078	0.9575	7.25	1.37952
231005_N2_phalloidin_swim-F1_swim-F2_day1.lif	Mid	w3	Mid Series003	757.716	260.082	105.464	9.152	60.091	0.141333	129.381	840	514.667	119.209	10.2073	11.538	0.087	0.953667	7.66667	1.25193
231005_N2_phalloidin_swim-F1_swim-F2_day1.lif	Mid	w4	Mid Series004	816.789	251.775	105.619	9.8485	89.6335	0.162	125.184	1060.5	351.5	89.2635	10.9158	10.7428	0.0935	0.96525	8.25	1.33816
231005_N2_phalloidin_swim-F1_swim-F2_day1_2.lif	Mid	w5	Mid Series001	896.182	276.221	117.323	9.71467	118.666	0.147667	137.45	1095.67	549.333	119.165	10.7833	12.1343	0.0826667	0.960333	7.66667	1.38697
231005_N2_phalloidin_swim-F1_swim-F2_day1_2.lif	Mid	w6	Mid Series002	775.925	255.337	103.021	9.56	117.387	0.15	126.865	1279.33	551.667	177.141	10.693	10.7917	0.0933333	0.914333	8	1.40333
231005_N2_phalloidin_swim-F1_swim-F2_day1_2.lif	Mid	w7	Mid Series003	859.714	291.184	124.63	8.78267	2.00733	0.127333	145.112	573.667	649.333	61.9267	9.70433	14.2007	0.0703333	0.981667	7.66667	1.282
231005_N2_phalloidin_swim-F1_swim-F2_day1_2.lif	Mid	w8	Mid Series004	1072.43	304.552	126.707	10.777	178.272	0.145	151.731	417	363	178.08	11.939	11.758	0.085	0.997	9	1.1412
231005_N2_phalloidin_swim-F1_swim-F2_day1_2.lif	Mid	w9	Mid Series005	918.807	284.87	115.796	10.1045	1.059	0.1425	141.597	916.5	745	0.6235	11.388	11.4625	0.0875	0.949	8	1.3451
231116_Swim_F2_63x.lif	Head	w10	Head Series001	860.169	249.623	94.9715	11.525	2.123	0.1755	123.014	1647	468.5	91.6595	14.7215	8.238	0.1215	0.8115	7.5	1.4764
231116_Swim_F2_63x.lif	Mid	w11	Mid Series002	802.182	212.897	87.643	11.654	4	0.222	105.151	334	443	2.264	13.278	7.521	0.133	0.922	9	1.4734
231116_Swim_F2_63x.lif	Tail	w11	Tail Series002	454.064	137.783	56.2657	10.334	167.386	0.303333	67.596	2373.67	674.333	168.802	11.522	5.499	0.186333	0.977333	5.66667	1.5095
240220_N2_swim_F2_phalloidin_WGA.lif	Head	w12	Head Series002	891.673	282.011	117.955	9.59	60.455	0.140667	140.414	526	805	60.5097	10.6997	12.3187	0.0813333	0.959	6.66667	1.44727
240220_N2_swim_F2_phalloidin_WGA.lif	Head	w13	Head Series004	753.855	266.247	108.034	8.892	61.453	0.135667	132.198	1137.33	1017.33	61.816	10.0747	12.1623	0.083	0.898333	6.66667	1.3938
240220_N2_swim_F2_phalloidin_WGA.lif	Mid	w14	Mid Series005	1299.13	273.268	117.527	14.212	119.463	0.225	135.076	409.333	1290.67	119.003	15.3913	8.42367	0.123667	0.972	8.66667	1.79013
240220_N2_swim_F2_phalloidin_WGA_2.lif	Mid	w15	Mid Series001	1146.6	295.528	126.448	11.5463	60.9747	0.167	146.068	481.333	878.667	61.2803	12.9263	10.9607	0.0916667	0.919667	6.33333	1.83413
240220_N2_swim_F2_phalloidin_WGA_2.lif	Tail	w16	Tail Series002	912.513	261.124	108.679	10.7107	117.472	0.170667	128.688	546.667	910.667	116.987	12.224	10.2097	0.099	0.888	6	1.77208
240222_N2_swim_F2_phalloidin_WGA_1.lif	Mid	w17	Mid Series001	979.35	269.529	112.459	11.1407	119.142	0.169667	133.959	522.667	597.333	119.113	12.3587	10.255	0.1	0.971	8.33333	1.3174
240222_N2_swim_F2_phalloidin_WGA_1.lif	Mid	w18	Mid Series002	1226.8	290.566	120.971	12.926	176.626	0.1855	142.975	318	950	177.204	14.0275	9.3745	0.107	0.947	8.5	1.4771
240222_N2_swim_F2_phalloidin_WGA_1.lif	Mid	w19	Mid Series003	1268.96	270.141	114.325	14.0625	178.531	0.2185	133.75	276	1152.5	177.707	15.145	8.126	0.123	0.985	9.5	1.5322
240222_N2_swim_F2_phalloidin_WGA_1.lif	Mid	w20	Mid Series004	1236.72	271.326	110.597	14.238	176.064	0.211	134.216	1163	944	175.649	16.236	7.768	0.129	0.943	10	1.4808
240222_N2_swim_F2_phalloidin_WGA_1.lif	Tail	w21	Tail Series005	808.828	266.118	115.308	8.974	177.493	0.146	132.507	400	812.5	178.118	9.6295	12.9305	0.0795	0.976	6	1.4476
240222_N2_swim_F2_phalloidin_WGA_1.lif	Mid	w22	Mid Series006	1075.62	275.161	117.234	11.8885	178.871	0.182	136.43	700	888	178.023	12.6235	10.3005	0.1045	0.971	7.5	1.5654
240222_N2_swim_F2_phalloidin_WGA_2.lif	Head	w23	Head Series001	867.679	255.331	111.532	9.9075	176.491	0.168	125.885	312	832	177.195	11.0345	11.278	0.089	0.961	6.5	1.4711
240222_N2_swim_F2_phalloidin_WGA_2.lif	Tail	w24	Tail Series003	1376.07	319.537	138.946	12.61	176.937	0.169	158.353	580	868	178.041	13.313	11.019	0.091	0.928	7	1.5112
240222_N2_swim_F2_phalloidin_WGA_2.lif	Mid	w25	Mid Series004	1026.83	249.725	107.483	12.164	179.046	0.207	123.858	718	849	177.843	12.837	8.836	0.113	0.996	8	1.7416
240222_N2_swim_F2_phalloidin_WGA_2.lif	Tail	w26	Tail Series005	987.214	284.269	121.768	10.323	0.619	0.154	140.532	96	1172	1.334	11.341	11.796	0.085	0.924	6	1.4234
240222_N2_swim_F2_phalloidin_WGA_2.lif	Tail	w27	Tail Series006	924.451	267.898	111.076	10.636	88.5025	0.163	131.994	202	1222	177.591	12.7685	10.5025	0.0965	0.8455	6	1.6642
240222_N2_swim_F2_phalloidin_WGA_2.lif	Head	w28	Head Series007	966.364	290.752	122.617	10.055	89.5095	0.144	144.733	498	1188	89.9585	11.423	12.2685	0.082	0.9735	6.5	1.5491
240222_N2_swim_F2_phalloidin_WGA_2.lif	Mid	w29	Mid Series008	1435.34	338.222	142.041	12.8105	177.731	0.157	167.009	132	768	177.875	14.176	11.1085	0.09	0.943	8	1.6731
240222_N2_swim_F2_phalloidin_WGA_3.lif	Head	w30	Head Series001	1016.58	283.159	108.73	11.917	89.6895	0.1595	140.143	430	892	89.473	13.5575	9.144	0.11	0.8895	8	1.5242
240222_N2_swim_F2_phalloidin_WGA_3.lif	Head	w31	Head Series002	875.849	254.534	109.335	10.178	89.2355	0.1705	126.438	1015.5	966.5	89.83	11.197	10.7255	0.094	0.98	6.5	1.4301
240222_N2_swim_F2_phalloidin_WGA_3.lif	Mid	w32	Mid Series003	1333.4	282.521	123.849	13.678	178.802	0.2095	138.982	467.5	1118	178.769	14.9375	9.049	0.1105	0.968	8.5	1.6474
240222_N2_swim_F2_phalloidin_WGA_3.lif	Mid	w33	Mid Series004	1246.72	256.378	110.17	14.408	172.778	0.238	123.755	12	336	173.036	15.11	7.646	0.131	0.918	9	1.5674
240706_N2_day1A_2nd gen_swim_phall_1.lif	Tail	w34	Tail Series001	672.354	270.796	121.944	7.0305	89.976	0.115	134.962	937	646	90.136	7.626	17.525	0.0575	0.9585	5.5	1.2275
240706_N2_day1A_2nd gen_swim_phall_1.lif	Tail	w35	Tail Series002	451.605	201.597	83.9955	6.759	179.032	0.1395	100.388	604	823.5	178.877	7.5755	12.325	0.082	0.9635	5.5	1.12163
240706_N2_day1A_2nd gen_swim_phall_1.lif	Tail	w36	Tail Series003	638.852	220.257	97.011	8.354	90.6875	0.166	109.035	1688.5	839	90.4435	8.9535	11.6	0.086	0.9555	6.5	1.1495
240706_N2_day1A_2nd gen_swim_phall_1.lif	Mid	w37	Mid Series004	1084.87	295.866	126.976	10.9143	177.481	0.157667	147.134	922	588	178.122	12.038	11.7287	0.0863333	0.953667	7.33333	1.54147
240706_N2_day1A_2nd gen_swim_phall_1.lif	Head	w38	Head Series005	727.288	257.25	108.216	8.5845	89.681	0.1385	128.145	998	562	179.555	9.512	12.766	0.0795	0.983	6	1.32327
240706_N2_day1A_2nd gen_swim_phall_1.lif	Tail	w39	Tail Series006	552.712	223.09	97.435	7.14433	120.928	0.140667	111.008	1798.33	623.667	120.667	7.71133	13.5693	0.0743333	0.968667	5.66667	1.39833
240706_N2_day1A_2nd gen_swim_phall_1.lif	Tail	w40	Tail Series007	704.626	261.72	106.756	8.5915	1.4615	0.137	130.322	1274	843	1.6225	9.7425	13.117	0.0835	0.973	6.5	1.30802
240706_N2_day1A_2nd gen_swim_phall_2.lif	Tail	w41	Tail Series001	546.347	268.088	112.796	6.157	176.541	0.0975	133.686	1922.5	428.5	176.508	6.6735	18.315	0.0545	0.943	4.5	1.21788
240706_N2_day1A_2nd gen_swim_phall_2.lif	Tail	w42	Tail Series002	618.311	252.553	108.299	7.282	88.974	0.123	125.654	1370	670	89.189	8.1245	14.934	0.0675	0.9175	6	1.19983
240706_N2_day1A_2nd gen_swim_phall_2.lif	Tail	w43	Tail Series003	864.455	280.418	122.466	8.987	179.72	0.138	139.564	1183	877	179.865	10.124	13.626	0.073	0.993	6	1.38075
240706_N2_day1A_2nd gen_swim_phall_2.lif	Tail	w44	Tail Series004	752.317	298.091	128.62	7.4655	0.4525	0.1065	148.594	654	801	90.405	7.9045	17.5695	0.0585	0.94	5	1.3785
240706_N2_day1A_2nd gen_swim_phall_2.lif	Tail	w45	Tail Series005	558.609	243.218	100.252	7.124	3.4385	0.1205	121.251	1419.5	684.5	3.4125	8.138	14.1595	0.072	0.97	6.5	1.12162

## Sheet: N2 Crawl Day1
N2 Crawl Day1	Series	Myocyte are (um^2)	Perimeter	Major	Minor	Angle	Circularity	Feret	FeretX	FeretY	Feret angle	Min Feret	AR	Round	solidity	Sarcomere length (um)	Sarcomere number	Average sarc length
230714_N2_d1A_phal_WGA_head_mid 63x.lif	Head Series001	624.617	215.636	91.834	8.660	0.610	0.169	106.875	1134	2064	1.840	9.605	10.604	0.094	0.975	1.382	6	1.476
																1.653							231116_Crawl_F2.lif		20x magnification, if possible, do not use
																1.623
																1.403
																1.319
230714_N2_d1A_phal_WGA_head_mid 63x.lif	Head Series001	587.848	237.087	100.756	7.429	177.648	0.131	117.897	453.000	2093.000	178.550	8.412	13.563	0.074	0.888	1.666	5	1.54775
																1.517
																1.392
																1.616
230714_N2_d1A_phal_WGA_head_mid 63x.lif	Mid Series002	1029.744	228.326	101.915	12.865	4.088	0.248	112.979	1446	1899	4.352	13.701	7.922	0.126	0.999	1.909	7	1.8322
																1.947
																1.673
																1.766
																1.866
230714_N2_d1A_phal_WGA_head_mid 63x.lif	Mid Series002	1062.764	270.617	110.892	12.202	3.232	0.182	134.036	198	2163	4.828	14.475	9.088	0.110	0.884	1.659	8	1.6084
																1.642
																1.582
																1.504
																1.655
230714_N2_d1A_phal_WGA_mix 63x.lif	Tail Series001	769.912	230.499	95.589	10.255	3.828	0.182	114.361	1020	2162	2.906	10.752	9.321	0.107	0.962	1.553	6	1.6335
																1.612
																1.64
																1.729
230714_N2_d1A_phal_WGA_mix 63x.lif	Tail Series001	520.520	209.025	91.708	7.227	4.443	0.150	104.000	1630.000	2223.000	4.555	8.163	12.690	0.079	0.984	1.622	5	1.7755
																1.925
																1.992
																1.563
230714_N2_d1A_phal_WGA_mix 63x.lif	Mid Series002	1158.387	258.991	106.605	13.835	179.540	0.217	128.391	510	2039	179.047	15.391	7.705	0.130	0.996	1.43	9	1.65
																1.495
																1.557
																1.848
																1.92
230714_N2_d1A_phal_WGA_mix 63x.lif	Mid Series002	1005.894	218.875	92.145	13.899	2.165	0.264	107.215	4.000	1936.000	0.830	15.039	6.630	0.151	0.941	1.887	8	1.884
																1.85
																1.949
																1.82
																1.914
230714_N2_d1A_phal_WGA_mix 63x.lif	Head Series003	792.710	232.075	100.526	10.040	4.635	0.185	115.148	2048	3446	5.325	11.191	10.012	0.100	0.991	1.673	7	1.607
																1.787
																1.71
																1.562
																1.303
230714_N2_d1A_phal_WGA_mix 63x.lif	Head Series003	623.384	240.513	99.459	7.980	5.521	0.135	119.754	3035	3164	5.619	9.138	12.463	0.080	0.950	1.344	6	1.621
																1.952
																1.674
																1.514
230714_N2_d1A_phal_WGA_tail_63x.lif	Mid Series001	1149.603	222.252	91.685	15.965	2.721	0.292	106.678	1539	1629	5.296	17.754	5.743	0.174	0.955	1.594	9	1.77
																1.79
																1.752
																1.962
																1.752
230714_N2_d1A_phal_WGA_tail_63x.lif	Tail Series002	548.729	195.853	78.837	8.862	2.131	0.180	97.278	1278.000	2327.000	1.674	9.745	8.896	0.112	0.975	1.526	6	1.4425
																1.499
																1.421
																1.324
230714_N2_d1A_phal_WGA_tail_63x.lif	Tail Series002	646.805	219.851	97.768	8.423	179.127	0.168	109.339	584.000	2064.000	178.537	8.976	11.607	0.086	0.996	1.43	7	1.49175
																1.479
																1.479
																1.579
230714_N2_d1A_Phalloidin_mid_vulva.lif	Mid Series001	1734.294	284.748	121.707	18.143	2.214	0.269	140.226	1587	2038	3.098	19.746	6.708	0.149	0.993	2.078	9	2.346
																2.397
																2.53
																2.129
																2.596
230714_N2_d1A_Phalloidin_mid_vulva.lif	Mid Series001	1647.790	265.045	108.207	19.389	179.705	0.295	129.852	654	2183	179.560	22.993	5.581	0.179	0.928	1.73	9	1.92925
																1.969
																2.022
																1.996
230714_N2_d1A_Phalloidin_mid_vulva.lif	Mid Series002	1343.004	261.329	106.390	16.073	2.457	0.247	128.855	702	2029	0.443	17.701	6.619	0.151	0.929	2.361	8	2.2214
																2.129
																2.394
																2.095
																2.128
230714_N2_d1A_Phalloidin_mid_vulva.lif	Mid Series002	1360.363	281.527	109.590	15.805	177.968	0.216	139.259	1575.000	1820.000	178.687	18.774	6.934	0.144	0.939	2.032	8	2.0172
																1.902
																2.095
																1.995
																2.062
231002_N2_phalloidin_crawl-F1_crawl-F2_day1.lif	Tail Series001	910.999	256.402	107.778	10.762	1.088	0.174	127.532	1216	833	0.908	11.751	10.015	0.100	0.998	1.978	6	1.84675
																1.784
																1.896
																1.729
231002_N2_phalloidin_crawl-F1_crawl-F2_day1.lif	Tail Series001	681.781	216.162	97.896	8.867	178.495	0.183	107.313	1956.000	709.000	178.992	8.989	11.040	0.091	0.983	1.505	6	1.55075
																1.595
																1.665
																1.438
231002_N2_phalloidin_crawl-F1_crawl-F2_day1.lif	Head Series002	1008.465	242.952	97.172	13.214	2.268	0.215	120.182	1486	937	4.374	14.689	7.354	0.136	0.940	1.603	8	1.699
																1.641
																1.742
																1.778
																1.731
231002_N2_phalloidin_crawl-F1_crawl-F2_day1.lif	Head Series002	849.350	240.601	101.809	10.622	5.567	0.184	119.104	1880.000	1136.000	5.846	12.021	9.585	0.104	0.954	1.692	7	1.682
																1.603
																1.713
																1.775
																1.627
231002_N2_phalloidin_crawl-F1_crawl-F2_day1.lif	Mid Series002	1241.499	264.204	102.866	15.367	3.401	0.223	130.625	52.000	941.000	4.557	17.523	6.694	0.149	0.958	1.703	8	1.8758
																1.873
																1.896
																2.012
																1.895
231002_N2_phalloidin_crawl-F1_crawl-F2_day1.lif	Mid Series002	1203.057	280.282	112.284	13.642	4.666	0.192	138.901	600.000	1179.000	5.904	15.482	8.231	0.121	0.946	2.193	7	2.0978
																2.191
																1.958
																1.92
																2.227
231002_N2_phalloidin_crawl-F1_crawl-F2_day1.lif	Tail Series003	790.980	204.580	83.808	12.017	178.688	0.237	100.972	1376	903	0.841	12.728	6.974	0.143	0.949	1.553	8	1.5382
																1.554
																1.506
																1.573
																1.505
231002_N2_phalloidin_crawl-F1_crawl-F2_day1.lif	Tail Series003	770.185	243.597	101.471	9.664	2.996	0.163	121.218	1638.000	1151.000	3.060	10.784	10.500	0.095	0.983	1.53	7	1.6472
																1.914
																1.756
																1.595
																1.441
231002_N2_phalloidin_crawl-F1_crawl-F2_day1.lif	Mid Series003	1348.095	271.464	109.978	15.607	3.280	0.230	134.164	345	1101	2.332	17.532	7.047	0.142	0.948	1.856	8	1.99
																2.09
																2.195
																1.989
																1.82
231002_N2_phalloidin_crawl-F1_crawl-F2_day1.lif	Head Series004	811.008	253.456	103.200	10.006	2.272	0.159	126.051	1215.000	570.000	2.114	11.525	10.314	0.097	0.969	1.455	6	1.682
																1.668
																1.797
																1.797
																1.693
231002_N2_phalloidin_crawl-F1_crawl-F2_day1.lif	Head Series004	957.958	272.105	110.715	11.017	1.903	0.163	135.097	1212.000	1052.000	1.258	12.365	10.050	0.100	0.941	1.786	6	1.95475
																1.988
																2.023
																2.022
231002_N2_phalloidin_crawl-F1_crawl-F2_day1.lif	Mid Series004	1411.775	277.661	114.973	15.634	2.677	0.230	137.514	0.000	516.000	3.287	17.545	7.354	0.136	0.996	1.528	7	1.6766
																1.641
																1.573
																1.888
																1.753
231002_N2_phalloidin_crawl-F1_crawl-F2_day1.lif	Mid Series004	1273.114	263.518	112.767	14.375	177.374	0.230	130.535	18.000	1086.000	176.922	15.592	7.845	0.127	0.995	2.194	7	2.1158
																1.817
																2.129
																2.226
																2.213
231002_N2_phalloidin_crawl-F1_crawl-F2_day1_2.lif	Head Series001	933.425	264.861	106.047	11.207	1.743	0.167	131.626	563	1220	1.819	12.757	9.463	0.106	0.985	2.032	6	1.9085
																1.98
																1.811
																1.811
231002_N2_phalloidin_crawl-F1_crawl-F2_day1_2.lif	Head Series001	913.166	269.303	113.633	10.232	179.454	0.158	133.994	426.000	654.000	179.366	11.053	11.106	0.090	0.971	1.595	6	1.7456
																1.846
																1.892
																1.776
																1.619
231002_N2_phalloidin_crawl-F1_crawl-F2_day1_2.lif	Mid Series001	1170.424	237.384	104.796	14.220	179.681	0.261	113.816	1956.000	1273.000	3.259	14.601	7.369	0.136	0.983	2.164	7	1.9974
																1.955
																1.91
																2.045
																1.913
231002_N2_phalloidin_crawl-F1_crawl-F2_day1_2.lif	Mid Series001	1252.287	330.265	137.547	11.592	179.187	0.144	162.908	1228.000	566.000	1.754	13.311	11.866	0.084	0.853	1.888	7	1.89375
																1.957
																1.775
																1.955
231002_N2_phalloidin_crawl-F1_crawl-F2_day1_2.lif	Head Series002	808.278	231.454	103.684	9.926	177.373	0.190	114.813	1938	759	177.578	10.365	10.446	0.096	1.000	1.84	6	1.9315
																2.077
																2.003
																1.806
231002_N2_phalloidin_crawl-F1_crawl-F2_day1_2.lif	Head Series002	1066.049	235.560	99.426	13.652	178.294	0.241	116.528	1544.000	986.000	178.078	14.592	7.283	0.137	0.999	1.62	7	1.71525
																1.668
																1.769
																1.804
231002_N2_phalloidin_crawl-F1_crawl-F2_day1_2.lif	Mid Series002	1186.690	280.799	114.006	13.253	179.178	0.189	139.053	438.000	806.000	178.056	15.769	8.602	0.116	0.907	2.077	7	2.0308
																2.03
																1.961
																1.985
																2.101
231002_N2_phalloidin_crawl-F1_crawl-F2_day1_2.lif	Mid Series002	1195.421	257.486	111.689	13.628	178.955	0.227	127.422	26.000	1031.000	178.545	15.150	8.196	0.122	0.989	1.772	8	1.6742
																1.69
																1.585
																1.585
																1.739
240204_N2_crawl_phalloidin and WGA_Final.lif	Head Series001_W1	551.920	218.580	88.387	7.951	2.386	0.145	108.800	1021	1233	1.104	8.867	11.117	0.090	0.967	1.261	6	1.36475
																1.359
																1.468
																1.371
240204_N2_crawl_phalloidin and WGA_Final.lif	Head Series001_W1	555.413	174.976	72.591	9.742	0.989	0.228	86.474	168.000	1107.000	178.856	10.799	7.451	0.134	0.964	1.503	7	1.6176
																1.603
																1.547
																1.687
																1.748
240204_N2_crawl_phalloidin and WGA_Final.lif	Head Series001_W2	587.981	250.343	105.101	7.123	175.911	0.118	124.854	988.000	495.000	175.464	7.803	14.755	0.068	0.991	1.574	5	1.6645
																1.7
																1.646
																1.738
240204_N2_crawl_phalloidin and WGA_Final.lif	Head Series001_W2	821.613	266.165	111.326	9.397	177.214	0.146	132.421	210.000	723.000	177.021	10.922	11.847	0.084	0.944	1.629	6	1.67675
																1.764
																1.68
																1.634
240204_N2_crawl_phalloidin and WGA_Final.lif	Mid Series002	1163.796	231.214	101.338	14.622	175.569	0.274	113.754	1446	750	172.918	15.322	6.930	0.144	0.973	2.151	7	1.9168
																2.136
																1.861
																1.649
																1.787
240204_N2_crawl_phalloidin and WGA_Final.lif	Mid Series002	1371.769	236.303	102.709	17.005	179.344	0.309	112.055	1463	1352	4.276	18.149	6.040	0.166	0.935	1.846	8	1.9042
																1.793
																1.841
																1.801
																2.24
240204_N2_crawl_phalloidin and WGA_Final.lif	Tail Series003	639.399	220.118	88.593	9.189	1.508	0.166	109.409	144	1085	0.416	9.952	9.641	0.104	0.954	1.461	6	1.4615
																1.571
																1.541
																1.273
240204_N2_crawl_phalloidin and WGA_Final.lif	Tail Series003	570.084	231.569	97.212	7.467	178.661	0.134	115.378	1116.000	1167.000	178.916	8.365	13.019	0.077	0.991	1.67	5	1.55025
																1.538
																1.521
																1.472
240204_N2_crawl_phalloidin and WGA_Final.lif	Head Series004	875.919	282.887	121.513	9.178	3.145	0.138	140.934	140	1277	3.834	10.036	13.239	0.076	0.987	1.471	6	1.4525
																1.471
																1.372
																1.496
240204_N2_crawl_phalloidin and WGA_Final.lif	Head Series004	826.850	274.646	115.594	9.108	178.127	0.138	136.768	24.000	753.000	176.991	9.841	12.692	0.079	0.960	1.624	6	1.63
																1.777
																1.447
																1.672
240204_N2_crawl_phalloidin and WGA_Final.lif	Mid Series005	1502.034	296.227	120.219	15.908	176.746	0.215	146.175	726	825	175.669	17.885	7.557	0.132	0.945	1.524	7	1.7026
																1.692
																1.741
																1.741
																1.815
240204_N2_crawl_phalloidin and WGA_Final.lif	Mid Series005	1514.580	269.918	122.958	15.684	2.092	0.261	131.106	1065.000	1437.000	4.569	16.790	7.840	0.128	0.962	1.755	8	1.912
																1.791
																1.95
																2.046
																2.018
240204_N2_crawl_phalloidin and WGA_Final.lif	Tail Series006	917.058	275.112	118.553	9.849	3.005	0.152	136.948	280	1121	1.815	10.711	12.037	0.083	0.970	1.397	6	1.4356
																1.499
																1.327
																1.501
																1.454
240204_N2_crawl_phalloidin and WGA_Final.lif	Tail Series006	979.792	256.237	117.959	10.576	178.276	0.188	127.061	412.000	687.000	178.313	10.889	11.154	0.090	0.980	1.696	6	1.493
																1.503
																1.423
																1.422
																1.421
240204_N2_crawl_phalloidin and WGA_Final.lif	Mid Series007	1389.669	307.027	122.674	14.423	0.078	0.185	152.235	224	1968	178.642	15.968	8.505	0.118	0.939	1.767	8	1.904
																2.013
																2.05
																1.968
																1.722
240204_N2_crawl_phalloidin and WGA_Final.lif	Mid Series007	1576.717	292.527	130.350	15.401	2.122	0.232	140.417	16.000	1820.000	4.958	17.350	8.464	0.118	0.957	1.928	9	1.8626
																1.888
																1.765
																1.846
																1.886
240204_N2_crawl_phalloidin and WGA_Final.lif	Mid Series008	1448.935	278.120	116.120	15.887	1.486	0.235	136.228	1163	786	3.883	17.712	7.309	0.137	0.953	2.092	8	1.9336
																1.891
																1.969
																1.891
																1.825
240204_N2_crawl_phalloidin and WGA_Final.lif	Mid Series008	1443.286	290.123	117.721	15.610	179.958	0.215	143.694	92.000	988.000	178.823	17.860	7.541	0.133	0.990	1.908	8	1.8154
																1.808
																1.832
																1.662
																1.867
240204_N2_crawl_phalloidin and WGA_Final.lif	Tail Series009	744.661	219.386	88.863	10.670	178.939	0.194	108.683	33	1096	0	12.315	8.329	0.120	0.917	1.779	6	1.6554
																1.78
																1.712
																1.452
																1.554
240204_N2_crawl_phalloidin and WGA_Final.lif	Tail Series009	634.828	199.432	87.830	9.203	179.175	0.201	98.995	1775.000	1252.000	179.574	9.792	9.544	0.105	0.992	1.527	6	1.4238
																1.46
																1.432
																1.418
																1.282
240204_N2_crawl_phalloidin and WGA_Final.lif	Tail Series010	818.881	248.487	109.813	9.495	0.173	0.167	123.356	12	960	1.368	10.304	11.566	0.086	0.983	1.892	6	1.8165
																1.847
																1.866
																1.661
240204_N2_crawl_phalloidin and WGA_Final.lif	Tail Series010	835.432	257.368	104.518	10.177	3.274	0.158	127.968	664	676.000	3.444	11.556	10.270	0.097	0.993	1.311	7	1.5918
																1.431
																1.799
																1.779
																1.639
240204_N2_crawl_phalloidin and WGA_Final.lif	Head Series011	786.090	239.780	103.941	9.629	178.277	0.172	119.251	184	344	178.736	10.312	10.794	0.093	0.987	1.526	6	1.63525
																1.612
																1.692
																1.711
240204_N2_crawl_phalloidin and WGA_Final.lif	Head Series011	878.279	245.225	99.789	11.206	4.911	0.184	120.899	349.000	1571.000	7.444	12.598	8.905	0.112	0.863	1.692	6	1.746
																1.675
																1.759
																1.772
																1.832
240204_N2_crawl_phalloidin and WGA_Final.lif	Head Series012	572.108	198.484	84.966	8.573	0.341	0.182	98.321	18	522	1.721	10.228	9.911	0.101	0.947	1.246	6	1.415
																1.45
																1.425
																1.462
																1.492
240204_N2_crawl_phalloidin and WGA_Final.lif	Head Series012	592.603	219.523	90.515	8.336	178.161	0.155	109.138	51.000	1323.000	176.899	8.966	10.859	0.092	0.952	1.519	7	1.48675
																1.49
																1.462
																1.476
240204_N2_crawl_phalloidin and WGA_Final.lif	Tail Series013	807.257	257.090	111.368	9.229	178.033	0.153	127.947	1052	744	178.462	9.913	12.067	0.083	0.979	1.997	6	1.7575
																1.899
																1.596
																1.538
240204_N2_crawl_phalloidin and WGA_Final.lif	Tail Series013	742.755	224.677	96.867	9.763	0.442	0.185	111.549	1748.000	496.000	0.504	10.774	9.922	0.101	0.987	1.5	6	1.731
																1.665
																1.896
																1.863
240204_N2_crawl_phalloidin and WGA.lif	Head Series001	625.770	208.365	89.667	8.886	0.281	0.181	103.600	156	1104	0.136	9.743	10.091	0.099	0.995	1.495	6	1.6415
																1.604
																1.699
																1.768
240204_N2_crawl_phalloidin and WGA.lif	Head Series001	549.192	224.253	88.040	7.942	3.122	0.137	111.536	942.000	1224.000	1.584	8.970	11.085	0.090	0.892	1.542	6	1.44
																1.583
																1.296
																1.339
240607_N2_crawl_day1A_mid and tail.lif	Mid Series001	917.423	201.002	86.328	13.531	176.507	0.285	98.594	1043	610	176.408	14.822	6.380	0.157	0.997	1.585	7	1.579
																1.731
																1.458
																1.585
																1.536
240607_N2_crawl_day1A_mid and tail.lif	Mid Series001	947.152	231.925	92.823	12.992	4.786	0.221	114.633	2138.000	864.000	3.034	14.720	7.145	0.140	0.963	1.586	8	1.7204
																1.787
																1.621
																1.804
																1.804
240607_N2_crawl_day1A_mid and tail.lif	Mid Series002	1154.681	257.026	115.105	12.773	2.513	0.220	127.233	729	795	3.917	13.625	9.012	0.111	0.996	1.422	8	1.74
																1.671
																1.969
																1.722
																1.916
240607_N2_crawl_day1A_mid and tail.lif	Mid Series002	929.911	270.552	108.463	10.916	0.118	0.160	134.336	1527.000	567.000	0.979	11.960	9.936	0.101	0.929	1.589	7	1.665
																1.623
																1.734
																1.714
240607_N2_crawl_day1A_mid and tail.lif	Tail Series003	765.496	236.131	103.081	9.455	174.403	0.173	117.267	2012	640	175.669	10.017	10.902	0.092	0.971	1.552	6	1.72
																1.552
																1.771
																2.005
240607_N2_crawl_day1A_mid and tail.lif	Tail Series003	790.276	240.271	103.850	9.689	0.573	0.172	119.428	198.000	625.000	1.416	10.663	10.718	0.093	0.987	1.19	6	1.4416
																1.51
																1.578
																1.453
																1.477
240607_N2_crawl_day1A_mid and tail.lif	Tail Series004	829.231	264.349	110.020	9.597	1.488	0.149	131.548	818	1003	1.000	10.605	11.465	0.087	0.961	1.513	6	1.40925
																1.463
																1.276
																1.385
240607_N2_crawl_day1A_mid and tail.lif	Tail Series004	603.146	209.661	89.900	8.542	179.217	0.172	104.220	623.000	759.000	178.738	9.679	10.524	0.095	0.982	1.404	6	1.47475
																1.476
																1.467
																1.552
240607_N2_crawl_day1A_mid and tail.lif	Tail Series005	672.020	214.107	89.353	9.576	175.098	0.184	106.224	1946	631	176.755	10.839	9.331	0.107	0.944	1.641	6	1.5998
																1.469
																1.397
																1.763
																1.729
240607_N2_crawl_day1A_mid and tail.lif	Tail Series005	684.569	217.966	92.090	9.465	0.683	0.181	108.157	963	724	178.726	10.177	9.730	0.103	0.944	1.955	7	1.87775
																1.811
																1.793
																1.952
240607_N2_crawl_day1A_mid and tail.lif	Mid Series006	869.691	227.797	93.212	11.880	5.186	0.211	112.251	882	862	2.093	13.488	7.846	0.127	0.894	1.889	7	1.8334
																1.914
																1.833
																1.751
																1.78
240607_N2_crawl_day1A_mid and tail.lif	Mid Series006	709.516	197.773	81.163	11.131	173.415	0.228	97.739	2302.000	830.000	173.384	12.776	7.292	0.137	0.970	1.451	6	1.5398
																1.777
																1.558
																1.423
																1.49
240607_N2_crawl_day1A_tail_phall.lif	Tail Series001	859.022	299.556	126.983	8.613	0.448	0.120	149.096	1415	606	0.945	8.936	14.743	0.068	0.960	1.403	6	1.408
																1.476
																1.404
																1.349
240607_N2_crawl_day1A_tail_phall.lif	Tail Series001	827.491	284.721	119.580	8.811	2.199	0.128	141.963	1481.000	872.000	2.185	9.607	13.572	0.074	0.989	1.417	5	1.453
																1.585
																1.503
																1.175
																1.585
240607_N2_crawl_day1A_tail_phall.lif	Tail Series002	649.709	240.101	95.898	8.626	178.405	0.142	119.437	1060	447	178.426	9.521	11.117	0.090	0.984	1.437	5	1.475
																1.574
																1.383
																1.464
																1.517
240607_N2_crawl_day1A_tail_phall.lif	Tail Series002	713.838	235.001	101.698	8.937	0.138	0.162	116.771	1671.000	702.000	179.571	9.249	11.379	0.088	0.996	1.34	6	1.54825
																1.655
																1.613
																1.585
240607_N2_crawl_day1A_tail_phall.lif	Tail Series003	808.422	276.675	117.848	8.734	179.957	0.133	137.597	1141	567	0.205	9.280	13.493	0.074	0.971	1.546	6	1.47475
																1.357
																1.492
																1.504
240607_N2_crawl_day1A_tail_phall.lif	Tail Series003	621.755	239.278	101.630	7.789	179.821	0.136	119.174	719.000	812.000	0.105	8.455	13.047	0.077	0.974	1.515	6	1.4158
																1.5
																1.324
																1.412
																1.328
240607_N2_crawl_day1A_tail_phall.lif	Tail Series004	616.319	206.104	87.038	9.016	177.107	0.182	102.403	2520	726	177.920	9.891	9.654	0.104	0.973	1.369	7	1.3764
																1.342
																1.315
																1.455
																1.401
240607_N2_crawl_day1A_tail_phall.lif	Tail Series004	595.442	209.646	88.641	8.553	178.177	0.170	104.269	2030.000	532.000	177.837	8.965	10.364	0.096	0.996	1.478	6	1.4635
																1.442
																1.385
																1.549
240607_N2_crawl_day1A_tail_phall.lif	Tail Series005	690.420	238.977	103.042	8.531	0.451	0.152	118.911	930	705	0.790	9.441	12.078	0.083	0.999	1.696	6	1.63175
																1.64
																1.642
																1.549
240607_N2_crawl_day1A_tail_phall.lif	Tail Series005	660.425	210.709	89.320	9.414	176.602	0.187	104.619	50.000	748.000	177.544	10.501	9.488	0.105	0.969	1.567	5	1.5024
																1.676
																1.353
																1.421
																1.495
240607_N2_crawl_day1A_tail_phall.lif	Tail Series006	754.280	243.629	97.684	9.831	1.736	0.160	121.035	1148	514	0.388	10.789	9.936	0.101	0.972	1.632	6	1.5495
																1.487
																1.576
																1.503
240607_N2_crawl_day1A_tail_phall.lif	Tail Series006	759.946	263.252	110.886	8.726	2.952	0.138	130.767	1634.000	777.000	1.725	9.648	12.707	0.079	0.929	1.583	6	1.58225
																1.589
																1.421
																1.736
240607_N2_crawl_day1A_tail_phall.lif	Tail Series007	776.774	239.577	100.345	9.856	1.393	0.170	119.106	1044	1139	1.525	11.145	10.181	0.098	0.999	1.623	6	1.64725
																1.697
																1.695
																1.574
240607_N2_crawl_day1A_tail_phall.lif	Tail Series007	699.843	232.076	98.568	9.040	179.418	0.163	115.295	1114.000	962.000	179.592	9.796	10.903	0.092	0.987	1.413	6	1.5465
																1.632
																1.535
																1.606
240607_N2_crawl_day1A_tail_phall.lif	Tail Series008	685.265	213.180	91.451	9.541	177.805	0.189	105.735	2540	600	179.230	10.488	9.585	0.104	0.953	1.286	6	1.4235
																1.514
																1.307
																1.587
240607_N2_crawl_day1A_tail_phall.lif	Tail Series008	611.627	227.845	96.072	8.106	3.308	0.148	113.429	1378.000	785.000	3.039	8.737	11.852	0.084	0.994	1.294	5	1.49025
																1.423
																1.622
																1.622
240607_N2_crawl_day1A_tail_phalloidin.lif	Tail Series001	943.054	284.795	126.712	9.476	2.158	0.146	141.760	192	777	1.724	10.276	13.372	0.075	0.989	1.734	6	1.5744
																1.485
																1.496
																1.48
																1.677
240607_N2_crawl_day1A_tail_phalloidin.lif	Tail Series001	859.802	242.145	104.716	10.454	179.820	0.184	117.920	12.000	531.000	0.478	11.396	10.016	0.100	0.983	1.44	6	1.5865
																1.458
																1.604
																1.844
240607_N2_crawl_day1A_tail_phalloidin.lif	Tail Series002	810.385	247.991	98.419	10.484	6.810	0.166	123.063	1845	746	6.197	12.119	9.388	0.107	0.933	1.775	6	1.7165
																1.836
																1.587
																1.668
240607_N2_crawl_day1A_tail_phalloidin.lif	Tail Series002	616.704	233.164	103.709	7.571	0.598	0.143	116.119	368.000	832.000	0.647	8.272	13.698	0.073	0.984	1.369	5	1.44275
																1.463
																1.444
																1.495
240607_N2_crawl_day1A_tail_phalloidin.lif	Tail Series003	722.740	234.913	98.290	9.362	0.883	0.165	116.791	2249	999	1.126	10.335	10.498	0.095	0.990	1.461	6	1.5045
																1.458
																1.568
																1.531
240607_N2_crawl_day1A_tail_phalloidin.lif	Tail Series003	814.512	258.561	107.691	9.630	176.782	0.153	128.561	132.000	847.000	177.807	10.857	11.183	0.089	0.945	2.109	6	1.81425
																1.812
																1.72
																1.616
240607_N2_crawl_day1A_tail_phalloidin.lif	Tail Series004	886.223	268.083	108.876	10.364	178.926	0.155	133.201	756	381	178.730	11.411	10.505	0.095	0.965	1.35	7	1.445
																1.404
																1.531
																1.495
240607_N2_crawl_day1A_tail_phalloidin.lif	Tail Series004	723.765	221.162	94.125	9.790	176.748	0.186	109.858	202.000	720.000	177.719	10.479	9.614	0.104	0.980	1.658	6	1.7045
																1.568
																1.695
																1.897
240607_N2_crawl_day1A_tail_phalloidin.lif	Head Series005	659.959	223.030	96.145	8.740	5.025	0.167	110.924	1350	898	5.997	9.416	11.001	0.091	0.990	1.246	6	1.31
																1.203
																1.34
																1.449
																1.312
240607_N2_crawl_day1A_tail_phalloidin.lif	Head Series005	609.162	223.891	94.300	8.225	176.402	0.153	111.458	1551.000	482.000	176.964	8.988	11.465	0.087	0.984	1.353	5	1.553
																1.484
																1.6
																1.775
240607_N2_crawl_day1A_tail_phalloidin.lif	Mid Series006	767.262	226.726	92.433	10.569	0.386	0.188	112.504	345	870	0.167	11.746	8.746	0.114	0.992	1.495	7	1.507
																1.514
																1.516
																1.503
240607_N2_crawl_day1A_tail_phalloidin.lif	Mid Series006	840.159	241.118	92.484	11.567	4.389	0.182	119.497	1011.000	1104.000	4.881	14.184	7.996	0.125	0.904	1.627	8	1.60975
																1.51
																1.634
																1.668
240607_N2_crawl_day1A_tail_phalloidin.lif	Tail Series007	790.886	233.086	102.713	9.804	179.379	0.183	115.790	622	508	0.595	10.838	10.477	0.095	0.992	1.696	6	1.6416
																1.516
																1.596
																1.628
																1.772
240607_N2_crawl_day1A_tail_phalloidin.lif	Tail Series007	817.728	224.092	96.613	10.777	173.532	0.205	110.890	2475.000	557.000	175.419	11.650	8.965	0.112	0.937	1.416	6	1.584
																1.426
																1.611
																1.883
240607_N2_crawl_day1A_tail_phalloidin.lif	Tail Series008	769.590	231.683	94.311	10.390	175.524	0.180	115.041	120	504	174.875	11.570	9.077	0.110	0.963	1.668	6	1.846
																1.724
																1.996
																1.996
240607_N2_crawl_day1A_tail_phalloidin.lif	Tail Series008	781.678	277.906	116.484	8.544	176.708	0.127	138.505	870.000	714.000	176.538	9.931	13.633	0.073	0.955	1.585	6	1.561
																1.6
																1.515
																1.544

## Sheet: Copy of N2 Crawl Day1
N2 Crawl Day1	Series	Myocyte are (um^2)	Perimeter	Major	Minor	Angle	Circularity	Feret	FeretX	FeretY	Feret angle	Min Feret	AR	Round	solidity	Sarcomere length (um)	Sarcomere number	Average sarc length
230714_N2_d1A_phal_WGA_head_mid 63x.lif	Head Series001	624.617	215.636	91.834	8.66	0.61	0.169	106.875	1134	2064	1.84	9.605	10.604	0.094	0.975	1.382	6	1.476
																1.653							231116_Crawl_F2.lif		20x magnification, if possible, do not use
																1.623
																1.403
																1.319
230714_N2_d1A_phal_WGA_head_mid 63x.lif	Head Series001	587.848	237.087	100.756	7.429	177.648	0.131	117.897	453	2093	178.55	8.412	13.563	0.074	0.888	1.666	5	1.54775
																1.517
Average:		606.232	226.362	96.295	8.0445	89.129	0.15	112.386	793.5	2078.5	90.195	9.0085	12.0835	0.084	0.9315	1.392	5.5	1.51188
																1.616
230714_N2_d1A_phal_WGA_head_mid 63x.lif	Mid Series002	1029.74	228.326	101.915	12.865	4.088	0.248	112.979	1446	1899	4.352	13.701	7.922	0.126	0.999	1.909	7	1.8322
																1.947
																1.673
																1.766
																1.866
230714_N2_d1A_phal_WGA_head_mid 63x.lif	Mid Series002	1062.76	270.617	110.892	12.202	3.232	0.182	134.036	198	2163	4.828	14.475	9.088	0.11	0.884	1.659	8	1.6084
																1.642
																1.582
		1046.25	249.471	106.403	12.5335	3.66	0.215	123.507	822	2031	4.59	14.088	8.505	0.118	0.9415	1.504	7.5	1.7203
																1.655
230714_N2_d1A_phal_WGA_mix 63x.lif	Tail Series001	769.912	230.499	95.589	10.255	3.828	0.182	114.361	1020	2162	2.906	10.752	9.321	0.107	0.962	1.553	6	1.6335
																1.612
																1.64
																1.729
230714_N2_d1A_phal_WGA_mix 63x.lif	Tail Series001	520.52	209.025	91.708	7.227	4.443	0.15	104	1630	2223	4.555	8.163	12.69	0.079	0.984	1.622	5	1.7755
																1.925
		645.216	219.762	93.6485	8.741	4.1355	0.166	109.18	1325	2192.5	3.7305	9.4575	11.0055	0.093	0.973	1.992	5.5	1.7045
																1.563
230714_N2_d1A_phal_WGA_mix 63x.lif	Mid Series002	1158.39	258.991	106.605	13.835	179.54	0.217	128.391	510	2039	179.047	15.391	7.705	0.13	0.996	1.43	9	1.65
																1.495
																1.557
																1.848
																1.92
230714_N2_d1A_phal_WGA_mix 63x.lif	Mid Series002	1005.89	218.875	92.145	13.899	2.165	0.264	107.215	4	1936	0.83	15.039	6.63	0.151	0.941	1.887	8	1.884
																1.85
																1.949
		1082.14	238.933	99.375	13.867	90.8525	0.2405	117.803	257	1987.5	89.9385	15.215	7.1675	0.1405	0.9685	1.82	8.5	1.767
																1.914
230714_N2_d1A_phal_WGA_mix 63x.lif	Head Series003	792.71	232.075	100.526	10.04	4.635	0.185	115.148	2048	3446	5.325	11.191	10.012	0.1	0.991	1.673	7	1.607
																1.787
																1.71
																1.562
																1.303
230714_N2_d1A_phal_WGA_mix 63x.lif	Head Series003	623.384	240.513	99.459	7.98	5.521	0.135	119.754	3035	3164	5.619	9.138	12.463	0.08	0.95	1.344	6	1.621
																1.952
		708.047	236.294	99.9925	9.01	5.078	0.16	117.451	2541.5	3305	5.472	10.1645	11.2375	0.09	0.9705	1.674	6.5	1.614
																1.514
230714_N2_d1A_phal_WGA_tail_63x.lif	Mid Series001	1149.6	222.252	91.685	15.965	2.721	0.292	106.678	1539	1629	5.296	17.754	5.743	0.174	0.955	1.594	9	1.77
																1.79
																1.752
																1.962
																1.752
230714_N2_d1A_phal_WGA_tail_63x.lif	Tail Series002	548.729	195.853	78.837	8.862	2.131	0.18	97.278	1278	2327	1.674	9.745	8.896	0.112	0.975	1.526	6	1.4425
																1.499
																1.421
																1.324
230714_N2_d1A_phal_WGA_tail_63x.lif	Tail Series002	646.805	219.851	97.768	8.423	179.127	0.168	109.339	584	2064	178.537	8.976	11.607	0.086	0.996	1.43	7	1.49175
																1.479
		597.767	207.852	88.3025	8.6425	90.629	0.174	103.308	931	2195.5	90.1055	9.3605	10.2515	0.099	0.9855	1.479	6.5	1.46713
																1.579
230714_N2_d1A_Phalloidin_mid_vulva.lif	Mid Series001	1734.29	284.748	121.707	18.143	2.214	0.269	140.226	1587	2038	3.098	19.746	6.708	0.149	0.993	2.078	9	2.346
																2.397
																2.53
																2.129
																2.596
230714_N2_d1A_Phalloidin_mid_vulva.lif	Mid Series001	1647.79	265.045	108.207	19.389	179.705	0.295	129.852	654	2183	179.56	22.993	5.581	0.179	0.928	1.73	9	1.92925
																1.969
		1691.04	274.897	114.957	18.766	90.9595	0.282	135.039	1120.5	2110.5	91.329	21.3695	6.1445	0.164	0.9605	2.022	9	2.13762
																1.996
230714_N2_d1A_Phalloidin_mid_vulva.lif	Mid Series002	1343	261.329	106.39	16.073	2.457	0.247	128.855	702	2029	0.443	17.701	6.619	0.151	0.929	2.361	8	2.2214
																2.129
																2.394
																2.095
																2.128
230714_N2_d1A_Phalloidin_mid_vulva.lif	Mid Series002	1360.36	281.527	109.59	15.805	177.968	0.216	139.259	1575	1820	178.687	18.774	6.934	0.144	0.939	2.032	8	2.0172
																1.902
																2.095
		1351.68	271.428	107.99	15.939	90.2125	0.2315	134.057	1138.5	1924.5	89.565	18.2375	6.7765	0.1475	0.934	1.995	8	2.1193
																2.062
231002_N2_phalloidin_crawl-F1_crawl-F2_day1.lif	Tail Series001	910.999	256.402	107.778	10.762	1.088	0.174	127.532	1216	833	0.908	11.751	10.015	0.1	0.998	1.978	6	1.84675
																1.784
																1.896
																1.729
231002_N2_phalloidin_crawl-F1_crawl-F2_day1.lif	Tail Series001	681.781	216.162	97.896	8.867	178.495	0.183	107.313	1956	709	178.992	8.989	11.04	0.091	0.983	1.505	6	1.55075
																1.595
		796.39	236.282	102.837	9.8145	89.7915	0.1785	117.422	1586	771	89.95	10.37	10.5275	0.0955	0.9905	1.665	6	1.69875
																1.438
231002_N2_phalloidin_crawl-F1_crawl-F2_day1.lif	Head Series002	1008.47	242.952	97.172	13.214	2.268	0.215	120.182	1486	937	4.374	14.689	7.354	0.136	0.94	1.603	8	1.699
																1.641
																1.742
																1.778
																1.731
231002_N2_phalloidin_crawl-F1_crawl-F2_day1.lif	Head Series002	849.35	240.601	101.809	10.622	5.567	0.184	119.104	1880	1136	5.846	12.021	9.585	0.104	0.954	1.692	7	1.682
																1.603
																1.713
		928.908	241.776	99.4905	11.918	3.9175	0.1995	119.643	1683	1036.5	5.11	13.355	8.4695	0.12	0.947	1.775	7.5	1.6905
																1.627
231002_N2_phalloidin_crawl-F1_crawl-F2_day1.lif	Mid Series002	1241.5	264.204	102.866	15.367	3.401	0.223	130.625	52	941	4.557	17.523	6.694	0.149	0.958	1.703	8	1.8758
																1.873
																1.896
																2.012
																1.895
231002_N2_phalloidin_crawl-F1_crawl-F2_day1.lif	Mid Series002	1203.06	280.282	112.284	13.642	4.666	0.192	138.901	600	1179	5.904	15.482	8.231	0.121	0.946	2.193	7	2.0978
																2.191
																1.958
		1222.28	272.243	107.575	14.5045	4.0335	0.2075	134.763	326	1060	5.2305	16.5025	7.4625	0.135	0.952	1.92	7.5	1.9868
																2.227
231002_N2_phalloidin_crawl-F1_crawl-F2_day1.lif	Tail Series003	790.98	204.58	83.808	12.017	178.688	0.237	100.972	1376	903	0.841	12.728	6.974	0.143	0.949	1.553	8	1.5382
																1.554
																1.506
																1.573
																1.505
231002_N2_phalloidin_crawl-F1_crawl-F2_day1.lif	Tail Series003	770.185	243.597	101.471	9.664	2.996	0.163	121.218	1638	1151	3.06	10.784	10.5	0.095	0.983	1.53	7	1.6472
																1.914
																1.756
		780.582	224.089	92.6395	10.8405	90.842	0.2	111.095	1507	1027	1.9505	11.756	8.737	0.119	0.966	1.595	7.5	1.5927
																1.441
231002_N2_phalloidin_crawl-F1_crawl-F2_day1.lif	Mid Series003	1348.1	271.464	109.978	15.607	3.28	0.23	134.164	345	1101	2.332	17.532	7.047	0.142	0.948	1.856	8	1.99
																2.09
																2.195
																1.989
																1.82
231002_N2_phalloidin_crawl-F1_crawl-F2_day1.lif	Head Series004	811.008	253.456	103.2	10.006	2.272	0.159	126.051	1215	570	2.114	11.525	10.314	0.097	0.969	1.455	6	1.682
																1.668
																1.797
																1.797
																1.693
231002_N2_phalloidin_crawl-F1_crawl-F2_day1.lif	Head Series004	957.958	272.105	110.715	11.017	1.903	0.163	135.097	1212	1052	1.258	12.365	10.05	0.1	0.941	1.786	6	1.95475
																1.988
		884.483	262.781	106.957	10.5115	2.0875	0.161	130.574	1213.5	811	1.686	11.945	10.182	0.0985	0.955	2.023	6	1.81838
																2.022
231002_N2_phalloidin_crawl-F1_crawl-F2_day1.lif	Mid Series004	1411.78	277.661	114.973	15.634	2.677	0.23	137.514	0	516	3.287	17.545	7.354	0.136	0.996	1.528	7	1.6766
																1.641
																1.573
																1.888
																1.753
231002_N2_phalloidin_crawl-F1_crawl-F2_day1.lif	Mid Series004	1273.11	263.518	112.767	14.375	177.374	0.23	130.535	18	1086	176.922	15.592	7.845	0.127	0.995	2.194	7	2.1158
																1.817
																2.129
		1342.44	270.589	113.87	15.0045	90.0255	0.23	134.024	9	801	90.1045	16.5685	7.5995	0.1315	0.9955	2.226	7	1.8962
																2.213
231002_N2_phalloidin_crawl-F1_crawl-F2_day1_2.lif	Head Series001	933.425	264.861	106.047	11.207	1.743	0.167	131.626	563	1220	1.819	12.757	9.463	0.106	0.985	2.032	6	1.9085
																1.98
																1.811
																1.811
231002_N2_phalloidin_crawl-F1_crawl-F2_day1_2.lif	Head Series001	913.166	269.303	113.633	10.232	179.454	0.158	133.994	426	654	179.366	11.053	11.106	0.09	0.971	1.595	6	1.7456
																1.846
																1.892
		923.295	267.082	109.84	10.7195	90.5985	0.1625	132.81	494.5	937	90.5925	11.905	10.2845	0.098	0.978	1.776	6	1.82705
																1.619
231002_N2_phalloidin_crawl-F1_crawl-F2_day1_2.lif	Mid Series001	1170.42	237.384	104.796	14.22	179.681	0.261	113.816	1956	1273	3.259	14.601	7.369	0.136	0.983	2.164	7	1.9974
																1.955
																1.91
																2.045
																1.913
231002_N2_phalloidin_crawl-F1_crawl-F2_day1_2.lif	Mid Series001	1252.29	330.265	137.547	11.592	179.187	0.144	162.908	1228	566	1.754	13.311	11.866	0.084	0.853	1.888	7	1.89375
																1.957
		1211.36	283.825	121.171	12.906	179.434	0.2025	138.362	1592	919.5	2.5065	13.956	9.6175	0.11	0.918	1.775	7	1.94558
																1.955
231002_N2_phalloidin_crawl-F1_crawl-F2_day1_2.lif	Head Series002	808.278	231.454	103.684	9.926	177.373	0.19	114.813	1938	759	177.578	10.365	10.446	0.096	1	1.84	6	1.9315
																2.077
																2.003
																1.806
231002_N2_phalloidin_crawl-F1_crawl-F2_day1_2.lif	Head Series002	1066.05	235.56	99.426	13.652	178.294	0.241	116.528	1544	986	178.078	14.592	7.283	0.137	0.999	1.62	7	1.71525
																1.668
		937.163	233.507	101.555	11.789	177.833	0.2155	115.671	1741	872.5	177.828	12.4785	8.8645	0.1165	0.9995	1.769	6.5	1.82337
																1.804
231002_N2_phalloidin_crawl-F1_crawl-F2_day1_2.lif	Mid Series002	1186.69	280.799	114.006	13.253	179.178	0.189	139.053	438	806	178.056	15.769	8.602	0.116	0.907	2.077	7	2.0308
																2.03
																1.961
																1.985
																2.101
231002_N2_phalloidin_crawl-F1_crawl-F2_day1_2.lif	Mid Series002	1195.42	257.486	111.689	13.628	178.955	0.227	127.422	26	1031	178.545	15.15	8.196	0.122	0.989	1.772	8	1.6742
																1.69
																1.585
		1191.06	269.142	112.847	13.4405	179.066	0.208	133.238	232	918.5	178.3	15.4595	8.399	0.119	0.948	1.585	7.5	1.8525
																1.739
240204_N2_crawl_phalloidin and WGA_Final.lif	Head Series001_W1	551.92	218.58	88.387	7.951	2.386	0.145	108.8	1021	1233	1.104	8.867	11.117	0.09	0.967	1.261	6	1.36475
																1.359
																1.468
																1.371
240204_N2_crawl_phalloidin and WGA_Final.lif	Head Series001_W1	555.413	174.976	72.591	9.742	0.989	0.228	86.474	168	1107	178.856	10.799	7.451	0.134	0.964	1.503	7	1.6176
																1.603
																1.547
		553.667	196.778	80.489	8.8465	1.6875	0.1865	97.637	594.5	1170	89.98	9.833	9.284	0.112	0.9655	1.687	6.5	1.49117
																1.748
240204_N2_crawl_phalloidin and WGA_Final.lif	Head Series001_W2	587.981	250.343	105.101	7.123	175.911	0.118	124.854	988	495	175.464	7.803	14.755	0.068	0.991	1.574	5	1.6645
																1.7
																1.646
																1.738
240204_N2_crawl_phalloidin and WGA_Final.lif	Head Series001_W2	821.613	266.165	111.326	9.397	177.214	0.146	132.421	210	723	177.021	10.922	11.847	0.084	0.944	1.629	6	1.67675
																1.764
		704.797	258.254	108.213	8.26	176.562	0.132	128.637	599	609	176.243	9.3625	13.301	0.076	0.9675	1.68	5.5	1.67063
																1.634
240204_N2_crawl_phalloidin and WGA_Final.lif	Mid Series002	1163.8	231.214	101.338	14.622	175.569	0.274	113.754	1446	750	172.918	15.322	6.93	0.144	0.973	2.151	7	1.9168
																2.136
																1.861
																1.649
																1.787
240204_N2_crawl_phalloidin and WGA_Final.lif	Mid Series002	1371.77	236.303	102.709	17.005	179.344	0.309	112.055	1463	1352	4.276	18.149	6.04	0.166	0.935	1.846	8	1.9042
																1.793
																1.841
		1267.78	233.758	102.023	15.8135	177.457	0.2915	112.904	1454.5	1051	88.597	16.7355	6.485	0.155	0.954	1.801	7.5	1.9105
																2.24
240204_N2_crawl_phalloidin and WGA_Final.lif	Tail Series003	639.399	220.118	88.593	9.189	1.508	0.166	109.409	144	1085	0.416	9.952	9.641	0.104	0.954	1.461	6	1.4615
																1.571
																1.541
																1.273
240204_N2_crawl_phalloidin and WGA_Final.lif	Tail Series003	570.084	231.569	97.212	7.467	178.661	0.134	115.378	1116	1167	178.916	8.365	13.019	0.077	0.991	1.67	5	1.55025
																1.538
		604.741	225.844	92.9025	8.328	90.0845	0.15	112.394	630	1126	89.666	9.1585	11.33	0.0905	0.9725	1.521	5.5	1.50588
																1.472
240204_N2_crawl_phalloidin and WGA_Final.lif	Head Series004	875.919	282.887	121.513	9.178	3.145	0.138	140.934	140	1277	3.834	10.036	13.239	0.076	0.987	1.471	6	1.4525
																1.471
																1.372
																1.496
240204_N2_crawl_phalloidin and WGA_Final.lif	Head Series004	826.85	274.646	115.594	9.108	178.127	0.138	136.768	24	753	176.991	9.841	12.692	0.079	0.96	1.624	6	1.63
																1.777
		851.385	278.767	118.553	9.143	90.636	0.138	138.851	82	1015	90.4125	9.9385	12.9655	0.0775	0.9735	1.447	6	1.54125
																1.672
240204_N2_crawl_phalloidin and WGA_Final.lif	Mid Series005	1502.03	296.227	120.219	15.908	176.746	0.215	146.175	726	825	175.669	17.885	7.557	0.132	0.945	1.524	7	1.7026
																1.692
																1.741
																1.741
																1.815
240204_N2_crawl_phalloidin and WGA_Final.lif	Mid Series005	1514.58	269.918	122.958	15.684	2.092	0.261	131.106	1065	1437	4.569	16.79	7.84	0.128	0.962	1.755	8	1.912
																1.791
																1.95
		1508.31	283.072	121.588	15.796	89.419	0.238	138.641	895.5	1131	90.119	17.3375	7.6985	0.13	0.9535	2.046	7.5	1.8073
																2.018
240204_N2_crawl_phalloidin and WGA_Final.lif	Tail Series006	917.058	275.112	118.553	9.849	3.005	0.152	136.948	280	1121	1.815	10.711	12.037	0.083	0.97	1.397	6	1.4356
																1.499
																1.327
																1.501
																1.454
240204_N2_crawl_phalloidin and WGA_Final.lif	Tail Series006	979.792	256.237	117.959	10.576	178.276	0.188	127.061	412	687	178.313	10.889	11.154	0.09	0.98	1.696	6	1.493
																1.503
																1.423
		948.425	265.675	118.256	10.2125	90.6405	0.17	132.005	346	904	90.064	10.8	11.5955	0.0865	0.975	1.422	6	1.4643
																1.421
240204_N2_crawl_phalloidin and WGA_Final.lif	Mid Series007	1389.67	307.027	122.674	14.423	0.078	0.185	152.235	224	1968	178.642	15.968	8.505	0.118	0.939	1.767	8	1.904
																2.013
																2.05
																1.968
																1.722
240204_N2_crawl_phalloidin and WGA_Final.lif	Mid Series007	1576.72	292.527	130.35	15.401	2.122	0.232	140.417	16	1820	4.958	17.35	8.464	0.118	0.957	1.928	9	1.8626
																1.888
																1.765
		1483.19	299.777	126.512	14.912	1.1	0.2085	146.326	120	1894	91.8	16.659	8.4845	0.118	0.948	1.846	8.5	1.8833
																1.886
240204_N2_crawl_phalloidin and WGA_Final.lif	Mid Series008	1448.93	278.12	116.12	15.887	1.486	0.235	136.228	1163	786	3.883	17.712	7.309	0.137	0.953	2.092	8	1.9336
																1.891
																1.969
																1.891
																1.825
240204_N2_crawl_phalloidin and WGA_Final.lif	Mid Series008	1443.29	290.123	117.721	15.61	179.958	0.215	143.694	92	988	178.823	17.86	7.541	0.133	0.99	1.908	8	1.8154
																1.808
																1.832
		1446.11	284.122	116.921	15.7485	90.722	0.225	139.961	627.5	887	91.353	17.786	7.425	0.135	0.9715	1.662	8	1.8745
																1.867
240204_N2_crawl_phalloidin and WGA_Final.lif	Tail Series009	744.661	219.386	88.863	10.67	178.939	0.194	108.683	33	1096	0	12.315	8.329	0.12	0.917	1.779	6	1.6554
																1.78
																1.712
																1.452
																1.554
240204_N2_crawl_phalloidin and WGA_Final.lif	Tail Series009	634.828	199.432	87.83	9.203	179.175	0.201	98.995	1775	1252	179.574	9.792	9.544	0.105	0.992	1.527	6	1.4238
																1.46
																1.432
		689.745	209.409	88.3465	9.9365	179.057	0.1975	103.839	904	1174	89.787	11.0535	8.9365	0.1125	0.9545	1.418	6	1.5396
																1.282
240204_N2_crawl_phalloidin and WGA_Final.lif	Tail Series010	818.881	248.487	109.813	9.495	0.173	0.167	123.356	12	960	1.368	10.304	11.566	0.086	0.983	1.892	6	1.8165
																1.847
																1.866
																1.661
240204_N2_crawl_phalloidin and WGA_Final.lif	Tail Series010	835.432	257.368	104.518	10.177	3.274	0.158	127.968	664	676	3.444	11.556	10.27	0.097	0.993	1.311	7	1.5918
																1.431
																1.799
		827.157	252.928	107.165	9.836	1.7235	0.1625	125.662	338	818	2.406	10.93	10.918	0.0915	0.988	1.779	6.5	1.70415
																1.639
240204_N2_crawl_phalloidin and WGA_Final.lif	Head Series011	786.09	239.78	103.941	9.629	178.277	0.172	119.251	184	344	178.736	10.312	10.794	0.093	0.987	1.526	6	1.63525
																1.612
																1.692
																1.711
240204_N2_crawl_phalloidin and WGA_Final.lif	Head Series011	878.279	245.225	99.789	11.206	4.911	0.184	120.899	349	1571	7.444	12.598	8.905	0.112	0.863	1.692	6	1.746
																1.675
																1.759
		832.184	242.502	101.865	10.4175	91.594	0.178	120.075	266.5	957.5	93.09	11.455	9.8495	0.1025	0.925	1.772	6	1.69063
																1.832
240204_N2_crawl_phalloidin and WGA_Final.lif	Head Series012	572.108	198.484	84.966	8.573	0.341	0.182	98.321	18	522	1.721	10.228	9.911	0.101	0.947	1.246	6	1.415
																1.45
																1.425
																1.462
																1.492
240204_N2_crawl_phalloidin and WGA_Final.lif	Head Series012	592.603	219.523	90.515	8.336	178.161	0.155	109.138	51	1323	176.899	8.966	10.859	0.092	0.952	1.519	7	1.48675
																1.49
		582.356	209.004	87.7405	8.4545	89.251	0.1685	103.73	34.5	922.5	89.31	9.597	10.385	0.0965	0.9495	1.462	6.5	1.45087
																1.476
240204_N2_crawl_phalloidin and WGA_Final.lif	Tail Series013	807.257	257.09	111.368	9.229	178.033	0.153	127.947	1052	744	178.462	9.913	12.067	0.083	0.979	1.997	6	1.7575
																1.899
																1.596
																1.538
240204_N2_crawl_phalloidin and WGA_Final.lif	Tail Series013	742.755	224.677	96.867	9.763	0.442	0.185	111.549	1748	496	0.504	10.774	9.922	0.101	0.987	1.5	6	1.731
																1.665
		775.006	240.883	104.118	9.496	89.2375	0.169	119.748	1400	620	89.483	10.3435	10.9945	0.092	0.983	1.896	6	1.74425
																1.863
240204_N2_crawl_phalloidin and WGA.lif	Head Series001	625.77	208.365	89.667	8.886	0.281	0.181	103.6	156	1104	0.136	9.743	10.091	0.099	0.995	1.495	6	1.6415
																1.604
																1.699
																1.768
240204_N2_crawl_phalloidin and WGA.lif	Head Series001	549.192	224.253	88.04	7.942	3.122	0.137	111.536	942	1224	1.584	8.97	11.085	0.09	0.892	1.542	6	1.44
																1.583
		587.481	216.309	88.8535	8.414	1.7015	0.159	107.568	549	1164	0.86	9.3565	10.588	0.0945	0.9435	1.296	6	1.54075
																1.339
240607_N2_crawl_day1A_mid and tail.lif	Mid Series001	917.423	201.002	86.328	13.531	176.507	0.285	98.594	1043	610	176.408	14.822	6.38	0.157	0.997	1.585	7	1.579
																1.731
																1.458
																1.585
																1.536
240607_N2_crawl_day1A_mid and tail.lif	Mid Series001	947.152	231.925	92.823	12.992	4.786	0.221	114.633	2138	864	3.034	14.72	7.145	0.14	0.963	1.586	8	1.7204
																1.787
																1.621
		932.288	216.464	89.5755	13.2615	90.6465	0.253	106.614	1590.5	737	89.721	14.771	6.7625	0.1485	0.98	1.804	7.5	1.6497
																1.804
240607_N2_crawl_day1A_mid and tail.lif	Mid Series002	1154.68	257.026	115.105	12.773	2.513	0.22	127.233	729	795	3.917	13.625	9.012	0.111	0.996	1.422	8	1.74
																1.671
																1.969
																1.722
																1.916
240607_N2_crawl_day1A_mid and tail.lif	Mid Series002	929.911	270.552	108.463	10.916	0.118	0.16	134.336	1527	567	0.979	11.96	9.936	0.101	0.929	1.589	7	1.665
																1.623
		1042.3	263.789	111.784	11.8445	1.3155	0.19	130.785	1128	681	2.448	12.7925	9.474	0.106	0.9625	1.734	7.5	1.7025
																1.714
240607_N2_crawl_day1A_mid and tail.lif	Tail Series003	765.496	236.131	103.081	9.455	174.403	0.173	117.267	2012	640	175.669	10.017	10.902	0.092	0.971	1.552	6	1.72
																1.552
																1.771
																2.005
240607_N2_crawl_day1A_mid and tail.lif	Tail Series003	790.276	240.271	103.85	9.689	0.573	0.172	119.428	198	625	1.416	10.663	10.718	0.093	0.987	1.19	6	1.4416
																1.51
																1.578
		777.886	238.201	103.466	9.572	87.488	0.1725	118.347	1105	632.5	88.5425	10.34	10.81	0.0925	0.979	1.453	6	1.5808
																1.477
240607_N2_crawl_day1A_mid and tail.lif	Tail Series004	829.231	264.349	110.02	9.597	1.488	0.149	131.548	818	1003	1	10.605	11.465	0.087	0.961	1.513	6	1.40925
																1.463
																1.276
																1.385
240607_N2_crawl_day1A_mid and tail.lif	Tail Series004	603.146	209.661	89.9	8.542	179.217	0.172	104.22	623	759	178.738	9.679	10.524	0.095	0.982	1.404	6	1.47475
																1.476
		716.188	237.005	99.96	9.0695	90.3525	0.1605	117.884	720.5	881	89.869	10.142	10.9945	0.091	0.9715	1.467	6	1.442
																1.552
240607_N2_crawl_day1A_mid and tail.lif	Tail Series005	672.02	214.107	89.353	9.576	175.098	0.184	106.224	1946	631	176.755	10.839	9.331	0.107	0.944	1.641	6	1.5998
																1.469
																1.397
																1.763
																1.729
240607_N2_crawl_day1A_mid and tail.lif	Tail Series005	684.569	217.966	92.09	9.465	0.683	0.181	108.157	963	724	178.726	10.177	9.73	0.103	0.944	1.955	7	1.87775
																1.811
		678.294	216.036	90.7215	9.5205	87.8905	0.1825	107.191	1454.5	677.5	177.74	10.508	9.5305	0.105	0.944	1.793	6.5	1.73877
																1.952
240607_N2_crawl_day1A_mid and tail.lif	Mid Series006	869.691	227.797	93.212	11.88	5.186	0.211	112.251	882	862	2.093	13.488	7.846	0.127	0.894	1.889	7	1.8334
																1.914
																1.833
																1.751
																1.78
240607_N2_crawl_day1A_mid and tail.lif	Mid Series006	709.516	197.773	81.163	11.131	173.415	0.228	97.739	2302	830	173.384	12.776	7.292	0.137	0.97	1.451	6	1.5398
																1.777
																1.558
		789.604	212.785	87.1875	11.5055	89.3005	0.2195	104.995	1592	846	87.7385	13.132	7.569	0.132	0.932	1.423	6.5	1.6866
																1.49
240607_N2_crawl_day1A_tail_phall.lif	Tail Series001	859.022	299.556	126.983	8.613	0.448	0.12	149.096	1415	606	0.945	8.936	14.743	0.068	0.96	1.403	6	1.408
																1.476
																1.404
																1.349
240607_N2_crawl_day1A_tail_phall.lif	Tail Series001	827.491	284.721	119.58	8.811	2.199	0.128	141.963	1481	872	2.185	9.607	13.572	0.074	0.989	1.417	5	1.453
																1.585
																1.503
		843.256	292.139	123.281	8.712	1.3235	0.124	145.53	1448	739	1.565	9.2715	14.1575	0.071	0.9745	1.175	5.5	1.4305
																1.585
240607_N2_crawl_day1A_tail_phall.lif	Tail Series002	649.709	240.101	95.898	8.626	178.405	0.142	119.437	1060	447	178.426	9.521	11.117	0.09	0.984	1.437	5	1.475
																1.574
																1.383
																1.464
																1.517
240607_N2_crawl_day1A_tail_phall.lif	Tail Series002	713.838	235.001	101.698	8.937	0.138	0.162	116.771	1671	702	179.571	9.249	11.379	0.088	0.996	1.34	6	1.54825
																1.655
		681.774	237.551	98.798	8.7815	89.2715	0.152	118.104	1365.5	574.5	178.999	9.385	11.248	0.089	0.99	1.613	5.5	1.51162
																1.585
240607_N2_crawl_day1A_tail_phall.lif	Tail Series003	808.422	276.675	117.848	8.734	179.957	0.133	137.597	1141	567	0.205	9.28	13.493	0.074	0.971	1.546	6	1.47475
																1.357
																1.492
																1.504
240607_N2_crawl_day1A_tail_phall.lif	Tail Series003	621.755	239.278	101.63	7.789	179.821	0.136	119.174	719	812	0.105	8.455	13.047	0.077	0.974	1.515	6	1.4158
																1.5
																1.324
		715.088	257.976	109.739	8.2615	179.889	0.1345	128.386	930	689.5	0.155	8.8675	13.27	0.0755	0.9725	1.412	6	1.44528
																1.328
240607_N2_crawl_day1A_tail_phall.lif	Tail Series004	616.319	206.104	87.038	9.016	177.107	0.182	102.403	2520	726	177.92	9.891	9.654	0.104	0.973	1.369	7	1.3764
																1.342
																1.315
																1.455
																1.401
240607_N2_crawl_day1A_tail_phall.lif	Tail Series004	595.442	209.646	88.641	8.553	178.177	0.17	104.269	2030	532	177.837	8.965	10.364	0.096	0.996	1.478	6	1.4635
																1.442
		605.88	207.875	87.8395	8.7845	177.642	0.176	103.336	2275	629	177.879	9.428	10.009	0.1	0.9845	1.385	6.5	1.41995
																1.549
240607_N2_crawl_day1A_tail_phall.lif	Tail Series005	690.42	238.977	103.042	8.531	0.451	0.152	118.911	930	705	0.79	9.441	12.078	0.083	0.999	1.696	6	1.63175
																1.64
																1.642
																1.549
240607_N2_crawl_day1A_tail_phall.lif	Tail Series005	660.425	210.709	89.32	9.414	176.602	0.187	104.619	50	748	177.544	10.501	9.488	0.105	0.969	1.567	5	1.5024
																1.676
																1.353
		675.423	224.843	96.181	8.9725	88.5265	0.1695	111.765	490	726.5	89.167	9.971	10.783	0.094	0.984	1.421	5.5	1.56707
																1.495
240607_N2_crawl_day1A_tail_phall.lif	Tail Series006	754.28	243.629	97.684	9.831	1.736	0.16	121.035	1148	514	0.388	10.789	9.936	0.101	0.972	1.632	6	1.5495
																1.487
																1.576
																1.503
240607_N2_crawl_day1A_tail_phall.lif	Tail Series006	759.946	263.252	110.886	8.726	2.952	0.138	130.767	1634	777	1.725	9.648	12.707	0.079	0.929	1.583	6	1.58225
																1.589
		757.113	253.44	104.285	9.2785	2.344	0.149	125.901	1391	645.5	1.0565	10.2185	11.3215	0.09	0.9505	1.421	6	1.56587
																1.736
240607_N2_crawl_day1A_tail_phall.lif	Tail Series007	776.774	239.577	100.345	9.856	1.393	0.17	119.106	1044	1139	1.525	11.145	10.181	0.098	0.999	1.623	6	1.64725
																1.697
																1.695
																1.574
240607_N2_crawl_day1A_tail_phall.lif	Tail Series007	699.843	232.076	98.568	9.04	179.418	0.163	115.295	1114	962	179.592	9.796	10.903	0.092	0.987	1.413	6	1.5465
																1.632
		738.308	235.827	99.4565	9.448	90.4055	0.1665	117.201	1079	1050.5	90.5585	10.4705	10.542	0.095	0.993	1.535	6	1.59688
																1.606
240607_N2_crawl_day1A_tail_phall.lif	Tail Series008	685.265	213.18	91.451	9.541	177.805	0.189	105.735	2540	600	179.23	10.488	9.585	0.104	0.953	1.286	6	1.4235
																1.514
																1.307
																1.587
240607_N2_crawl_day1A_tail_phall.lif	Tail Series008	611.627	227.845	96.072	8.106	3.308	0.148	113.429	1378	785	3.039	8.737	11.852	0.084	0.994	1.294	5	1.49025
																1.423
		648.446	220.512	93.7615	8.8235	90.5565	0.1685	109.582	1959	692.5	91.1345	9.6125	10.7185	0.094	0.9735	1.622	5.5	1.45687
																1.622
240607_N2_crawl_day1A_tail_phalloidin.lif	Tail Series001	943.054	284.795	126.712	9.476	2.158	0.146	141.76	192	777	1.724	10.276	13.372	0.075	0.989	1.734	6	1.5744
																1.485
																1.496
																1.48
																1.677
240607_N2_crawl_day1A_tail_phalloidin.lif	Tail Series001	859.802	242.145	104.716	10.454	179.82	0.184	117.92	12	531	0.478	11.396	10.016	0.1	0.983	1.44	6	1.5865
																1.458
		901.428	263.47	115.714	9.965	90.989	0.165	129.84	102	654	1.101	10.836	11.694	0.0875	0.986	1.604	6	1.58045
																1.844
240607_N2_crawl_day1A_tail_phalloidin.lif	Tail Series002	810.385	247.991	98.419	10.484	6.81	0.166	123.063	1845	746	6.197	12.119	9.388	0.107	0.933	1.775	6	1.7165
																1.836
																1.587
																1.668
240607_N2_crawl_day1A_tail_phalloidin.lif	Tail Series002	616.704	233.164	103.709	7.571	0.598	0.143	116.119	368	832	0.647	8.272	13.698	0.073	0.984	1.369	5	1.44275
																1.463
		713.544	240.577	101.064	9.0275	3.704	0.1545	119.591	1106.5	789	3.422	10.1955	11.543	0.09	0.9585	1.444	5.5	1.57963
																1.495
240607_N2_crawl_day1A_tail_phalloidin.lif	Tail Series003	722.74	234.913	98.29	9.362	0.883	0.165	116.791	2249	999	1.126	10.335	10.498	0.095	0.99	1.461	6	1.5045
																1.458
																1.568
																1.531
240607_N2_crawl_day1A_tail_phalloidin.lif	Tail Series003	814.512	258.561	107.691	9.63	176.782	0.153	128.561	132	847	177.807	10.857	11.183	0.089	0.945	2.109	6	1.81425
																1.812
		768.626	246.737	102.99	9.496	88.8325	0.159	122.676	1190.5	923	89.4665	10.596	10.8405	0.092	0.9675	1.72	6	1.65938
																1.616
240607_N2_crawl_day1A_tail_phalloidin.lif	Tail Series004	886.223	268.083	108.876	10.364	178.926	0.155	133.201	756	381	178.73	11.411	10.505	0.095	0.965	1.35	7	1.445
																1.404
																1.531
																1.495
240607_N2_crawl_day1A_tail_phalloidin.lif	Tail Series004	723.765	221.162	94.125	9.79	176.748	0.186	109.858	202	720	177.719	10.479	9.614	0.104	0.98	1.658	6	1.7045
																1.568
		804.994	244.623	101.501	10.077	177.837	0.1705	121.529	479	550.5	178.225	10.945	10.0595	0.0995	0.9725	1.695	6.5	1.57475
																1.897
240607_N2_crawl_day1A_tail_phalloidin.lif	Head Series005	659.959	223.03	96.145	8.74	5.025	0.167	110.924	1350	898	5.997	9.416	11.001	0.091	0.99	1.246	6	1.31
																1.203
																1.34
																1.449
																1.312
240607_N2_crawl_day1A_tail_phalloidin.lif	Head Series005	609.162	223.891	94.3	8.225	176.402	0.153	111.458	1551	482	176.964	8.988	11.465	0.087	0.984	1.353	5	1.553
																1.484
		634.561	223.46	95.2225	8.4825	90.7135	0.16	111.191	1450.5	690	91.4805	9.202	11.233	0.089	0.987	1.6	5.5	1.4315
																1.775
240607_N2_crawl_day1A_tail_phalloidin.lif	Mid Series006	767.262	226.726	92.433	10.569	0.386	0.188	112.504	345	870	0.167	11.746	8.746	0.114	0.992	1.495	7	1.507
																1.514
																1.516
																1.503
240607_N2_crawl_day1A_tail_phalloidin.lif	Mid Series006	840.159	241.118	92.484	11.567	4.389	0.182	119.497	1011	1104	4.881	14.184	7.996	0.125	0.904	1.627	8	1.60975
																1.51
		803.711	233.922	92.4585	11.068	2.3875	0.185	116.001	678	987	2.524	12.965	8.371	0.1195	0.948	1.634	7.5	1.55838
																1.668
240607_N2_crawl_day1A_tail_phalloidin.lif	Tail Series007	790.886	233.086	102.713	9.804	179.379	0.183	115.79	622	508	0.595	10.838	10.477	0.095	0.992	1.696	6	1.6416
																1.516
																1.596
																1.628
																1.772
240607_N2_crawl_day1A_tail_phalloidin.lif	Tail Series007	817.728	224.092	96.613	10.777	173.532	0.205	110.89	2475	557	175.419	11.65	8.965	0.112	0.937	1.416	6	1.584
																1.426
		804.307	228.589	99.663	10.2905	176.456	0.194	113.34	1548.5	532.5	88.007	11.244	9.721	0.1035	0.9645	1.611	6	1.6128
																1.883
240607_N2_crawl_day1A_tail_phalloidin.lif	Tail Series008	769.59	231.683	94.311	10.39	175.524	0.18	115.041	120	504	174.875	11.57	9.077	0.11	0.963	1.668	6	1.846
																1.724
																1.996
																1.996
240607_N2_crawl_day1A_tail_phalloidin.lif	Tail Series008	781.678	277.906	116.484	8.544	176.708	0.127	138.505	870	714	176.538	9.931	13.633	0.073	0.955	1.585	6	1.561
																1.6
																1.515
		775.634	254.794	105.397	9.467	176.116	0.1535	126.773	495	609	175.707	10.7505	11.355	0.0915	0.959	1.544	6	1.7035

## Sheet: Crawl averages
N2 Crawl Day1	Region		Series	Myocyte are (um^2)	Perimeter	Major	Minor	Angle	Circularity	Feret	FeretX	FeretY	Feret angle	Min Feret	AR	Round	solidity	Sarcomere number	Average sarc length
230714_N2_d1A_phal_WGA_head_mid 63x.lif	Head	w1	Head Series001	606.232	226.361	96.295	8.0445	89.129	0.15	112.386	793.5	2078.5	90.195	9.0085	12.0835	0.084	0.9315	5.5	1.51187
230714_N2_d1A_phal_WGA_head_mid 63x.lif	Mid	w2	Mid Series002	1046.25	249.471	106.404	12.5335	3.66	0.215	123.507	822	2031	4.59	14.088	8.505	0.118	0.9415	7.5	1.7203
230714_N2_d1A_phal_WGA_mix 63x.lif	Tail	w3	Tail Series001	645.216	219.762	93.6485	8.741	4.1355	0.166	109.18	1325	2192.5	3.7305	9.4575	11.0055	0.093	0.973	5.5	1.7045
230714_N2_d1A_phal_WGA_mix 63x.lif	Mid	w4	Mid Series002	1082.14	238.933	99.375	13.867	90.8525	0.2405	117.803	257	1987.5	89.9385	15.215	7.1675	0.1405	0.9685	8.5	1.767
230714_N2_d1A_phal_WGA_mix 63x.lif	Head	w5	Head Series003	708.047	236.294	99.9925	9.01	5.078	0.16	117.451	2541.5	3305	5.472	10.1645	11.2375	0.09	0.9705	6.5	1.614
230714_N2_d1A_phal_WGA_tail_63x.lif	Mid	w6	Mid Series001	1149.6	222.252	91.685	15.965	2.721	0.292	106.678	1539	1629	5.296	17.754	5.743	0.174	0.955	9	1.77
230714_N2_d1A_phal_WGA_tail_63x.lif	Tail	w7	Tail Series002	597.767	207.852	88.3025	8.6425	90.629	0.174	103.309	931	2195.5	90.1055	9.3605	10.2515	0.099	0.9855	6.5	1.46713
230714_N2_d1A_Phalloidin_mid_vulva.lif	Mid	w8	Mid Series001	1691.04	274.897	114.957	18.766	90.9595	0.282	135.039	1120.5	2110.5	91.329	21.3695	6.1445	0.164	0.9605	9	2.13762
230714_N2_d1A_Phalloidin_mid_vulva.lif	Mid	w9	Mid Series002	1351.68	271.428	107.99	15.939	90.2125	0.2315	134.057	1138.5	1924.5	89.565	18.2375	6.7765	0.1475	0.934	8	2.1193
231002_N2_phalloidin_crawl-F1_crawl-F2_day1.lif	Tail	w10	Tail Series001	796.39	236.282	102.837	9.8145	89.7915	0.1785	117.422	1586	771	89.95	10.37	10.5275	0.0955	0.9905	6	1.69875
231002_N2_phalloidin_crawl-F1_crawl-F2_day1.lif	Head	w11	Head Series002	928.908	241.776	99.4905	11.918	3.9175	0.1995	119.643	1683	1036.5	5.11	13.355	8.4695	0.12	0.947	7.5	1.6905
231002_N2_phalloidin_crawl-F1_crawl-F2_day1.lif	Mid	w11	Mid Series002	1222.28	272.243	107.575	14.5045	4.0335	0.2075	134.763	326	1060	5.2305	16.5025	7.4625	0.135	0.952	7.5	1.9868
231002_N2_phalloidin_crawl-F1_crawl-F2_day1.lif	Tail	w12	Tail Series003	780.582	224.089	92.6395	10.8405	90.842	0.2	111.095	1507	1027	1.9505	11.756	8.737	0.119	0.966	7.5	1.5927
231002_N2_phalloidin_crawl-F1_crawl-F2_day1.lif	Mid	w12	Mid Series003	1348.1	271.464	109.978	15.607	3.28	0.23	134.164	345	1101	2.332	17.532	7.047	0.142	0.948	8	1.99
231002_N2_phalloidin_crawl-F1_crawl-F2_day1.lif	Head	w13	Head Series004	884.483	262.781	106.958	10.5115	2.0875	0.161	130.574	1213.5	811	1.686	11.945	10.182	0.0985	0.955	6	1.81838
231002_N2_phalloidin_crawl-F1_crawl-F2_day1.lif	Mid	w13	Mid Series004	1342.44	270.589	113.87	15.0045	90.0255	0.23	134.024	9	801	90.1045	16.5685	7.5995	0.1315	0.9955	7	1.8962
231002_N2_phalloidin_crawl-F1_crawl-F2_day1_2.lif	Head	w14	Head Series001	923.295	267.082	109.84	10.7195	90.5985	0.1625	132.81	494.5	937	90.5925	11.905	10.2845	0.098	0.978	6	1.82705
231002_N2_phalloidin_crawl-F1_crawl-F2_day1_2.lif	Mid	w14	Mid Series001	1211.36	283.825	121.172	12.906	179.434	0.2025	138.362	1592	919.5	2.5065	13.956	9.6175	0.11	0.918	7	1.94557
231002_N2_phalloidin_crawl-F1_crawl-F2_day1_2.lif	Head	w15	Head Series002	937.163	233.507	101.555	11.789	177.834	0.2155	115.671	1741	872.5	177.828	12.4785	8.8645	0.1165	0.9995	6.5	1.82337
231002_N2_phalloidin_crawl-F1_crawl-F2_day1_2.lif	Mid	w15	Mid Series002	1191.06	269.142	112.847	13.4405	179.067	0.208	133.238	232	918.5	178.3	15.4595	8.399	0.119	0.948	7.5	1.8525
240204_N2_crawl_phalloidin and WGA_Final.lif	Head	w16	Head Series001_W1	553.667	196.778	80.489	8.8465	1.6875	0.1865	97.637	594.5	1170	89.98	9.833	9.284	0.112	0.9655	6.5	1.49117
240204_N2_crawl_phalloidin and WGA_Final.lif	Head	w17	Head Series001_W2	704.797	258.254	108.213	8.26	176.562	0.132	128.637	599	609	176.243	9.3625	13.301	0.076	0.9675	5.5	1.67062
240204_N2_crawl_phalloidin and WGA_Final.lif	Mid	w18	Mid Series002	1267.78	233.758	102.023	15.8135	177.457	0.2915	112.905	1454.5	1051	88.597	16.7355	6.485	0.155	0.954	7.5	1.9105
240204_N2_crawl_phalloidin and WGA_Final.lif	Tail	w19	Tail Series003	604.741	225.844	92.9025	8.328	90.0845	0.15	112.394	630	1126	89.666	9.1585	11.33	0.0905	0.9725	5.5	1.50588
240204_N2_crawl_phalloidin and WGA_Final.lif	Head	w20	Head Series004	851.385	278.767	118.553	9.143	90.636	0.138	138.851	82	1015	90.4125	9.9385	12.9655	0.0775	0.9735	6	1.54125
240204_N2_crawl_phalloidin and WGA_Final.lif	Mid	w21	Mid Series005	1508.31	283.072	121.588	15.796	89.419	0.238	138.641	895.5	1131	90.119	17.3375	7.6985	0.13	0.9535	7.5	1.8073
240204_N2_crawl_phalloidin and WGA_Final.lif	Tail	w22	Tail Series006	948.425	265.675	118.256	10.2125	90.6405	0.17	132.005	346	904	90.064	10.8	11.5955	0.0865	0.975	6	1.4643
240204_N2_crawl_phalloidin and WGA_Final.lif	Mid	w23	Mid Series007	1483.19	299.777	126.512	14.912	1.1	0.2085	146.326	120	1894	91.8	16.659	8.4845	0.118	0.948	8.5	1.8833
240204_N2_crawl_phalloidin and WGA_Final.lif	Mid	w24	Mid Series008	1446.11	284.121	116.921	15.7485	90.722	0.225	139.961	627.5	887	91.353	17.786	7.425	0.135	0.9715	8	1.8745
240204_N2_crawl_phalloidin and WGA_Final.lif	Tail	w25	Tail Series009	689.745	209.409	88.3465	9.9365	179.057	0.1975	103.839	904	1174	89.787	11.0535	8.9365	0.1125	0.9545	6	1.5396
240204_N2_crawl_phalloidin and WGA_Final.lif	Tail	w26	Tail Series010	827.157	252.928	107.166	9.836	1.7235	0.1625	125.662	338	818	2.406	10.93	10.918	0.0915	0.988	6.5	1.70415
240204_N2_crawl_phalloidin and WGA_Final.lif	Head	w27	Head Series011	832.185	242.502	101.865	10.4175	91.594	0.178	120.075	266.5	957.5	93.09	11.455	9.8495	0.1025	0.925	6	1.69063
240204_N2_crawl_phalloidin and WGA_Final.lif	Head	w28	Head Series012	582.355	209.004	87.7405	8.4545	89.251	0.1685	103.73	34.5	922.5	89.31	9.597	10.385	0.0965	0.9495	6.5	1.45087
240204_N2_crawl_phalloidin and WGA_Final.lif	Tail	w29	Tail Series013	775.006	240.883	104.118	9.496	89.2375	0.169	119.748	1400	620	89.483	10.3435	10.9945	0.092	0.983	6	1.74425
240204_N2_crawl_phalloidin and WGA.lif	Head	w30	Head Series001	587.481	216.309	88.8535	8.414	1.7015	0.159	107.568	549	1164	0.86	9.3565	10.588	0.0945	0.9435	6	1.54075
240607_N2_crawl_day1A_mid and tail.lif	Mid	w31	Mid Series001	932.288	216.464	89.5755	13.2615	90.6465	0.253	106.613	1590.5	737	89.721	14.771	6.7625	0.1485	0.98	7.5	1.6497
240607_N2_crawl_day1A_mid and tail.lif	Mid	w32	Mid Series002	1042.3	263.789	111.784	11.8445	1.3155	0.19	130.785	1128	681	2.448	12.7925	9.474	0.106	0.9625	7.5	1.7025
240607_N2_crawl_day1A_mid and tail.lif	Tail	w33	Tail Series003	777.886	238.201	103.465	9.572	87.488	0.1725	118.347	1105	632.5	88.5425	10.34	10.81	0.0925	0.979	6	1.5808
240607_N2_crawl_day1A_mid and tail.lif	Tail	w34	Tail Series004	716.188	237.005	99.96	9.0695	90.3525	0.1605	117.884	720.5	881	89.869	10.142	10.9945	0.091	0.9715	6	1.442
240607_N2_crawl_day1A_mid and tail.lif	Tail	w35	Tail Series005	678.294	216.036	90.7215	9.5205	87.8905	0.1825	107.191	1454.5	677.5	177.74	10.508	9.5305	0.105	0.944	6.5	1.73877
240607_N2_crawl_day1A_mid and tail.lif	Mid	w36	Mid Series006	789.603	212.785	87.1875	11.5055	89.3005	0.2195	104.995	1592	846	87.7385	13.132	7.569	0.132	0.932	6.5	1.6866
240607_N2_crawl_day1A_tail_phall.lif	Tail	w37	Tail Series001	843.256	292.139	123.281	8.712	1.3235	0.124	145.529	1448	739	1.565	9.2715	14.1575	0.071	0.9745	5.5	1.4305
240607_N2_crawl_day1A_tail_phall.lif	Tail	w38	Tail Series002	681.774	237.551	98.798	8.7815	89.2715	0.152	118.104	1365.5	574.5	178.998	9.385	11.248	0.089	0.99	5.5	1.51162
240607_N2_crawl_day1A_tail_phall.lif	Tail	w39	Tail Series003	715.089	257.976	109.739	8.2615	179.889	0.1345	128.386	930	689.5	0.155	8.8675	13.27	0.0755	0.9725	6	1.44527
240607_N2_crawl_day1A_tail_phall.lif	Tail	w40	Tail Series004	605.88	207.875	87.8395	8.7845	177.642	0.176	103.336	2275	629	177.878	9.428	10.009	0.1	0.9845	6.5	1.41995
240607_N2_crawl_day1A_tail_phall.lif	Tail	w41	Tail Series005	675.422	224.843	96.181	8.9725	88.5265	0.1695	111.765	490	726.5	89.167	9.971	10.783	0.094	0.984	5.5	1.56707
240607_N2_crawl_day1A_tail_phall.lif	Tail	w42	Tail Series006	757.113	253.44	104.285	9.2785	2.344	0.149	125.901	1391	645.5	1.0565	10.2185	11.3215	0.09	0.9505	6	1.56588
240607_N2_crawl_day1A_tail_phall.lif	Tail	w43	Tail Series007	738.308	235.827	99.4565	9.448	90.4055	0.1665	117.201	1079	1050.5	90.5585	10.4705	10.542	0.095	0.993	6	1.59688
240607_N2_crawl_day1A_tail_phall.lif	Tail	w44	Tail Series008	648.446	220.512	93.7615	8.8235	90.5565	0.1685	109.582	1959	692.5	91.1345	9.6125	10.7185	0.094	0.9735	5.5	1.45687
240607_N2_crawl_day1A_tail_phalloidin.lif	Tail	w45	Tail Series001	901.428	263.47	115.714	9.965	90.989	0.165	129.84	102	654	1.101	10.836	11.694	0.0875	0.986	6	1.58045
240607_N2_crawl_day1A_tail_phalloidin.lif	Tail	w46	Tail Series002	713.544	240.577	101.064	9.0275	3.704	0.1545	119.591	1106.5	789	3.422	10.1955	11.543	0.09	0.9585	5.5	1.57963
240607_N2_crawl_day1A_tail_phalloidin.lif	Tail	w47	Tail Series003	768.626	246.737	102.99	9.496	88.8325	0.159	122.676	1190.5	923	89.4665	10.596	10.8405	0.092	0.9675	6	1.65937
240607_N2_crawl_day1A_tail_phalloidin.lif	Tail	w48	Tail Series004	804.994	244.623	101.501	10.077	177.837	0.1705	121.529	479	550.5	178.224	10.945	10.0595	0.0995	0.9725	6.5	1.57475
240607_N2_crawl_day1A_tail_phalloidin.lif	Head	w49	Head Series005	634.561	223.46	95.2225	8.4825	90.7135	0.16	111.191	1450.5	690	91.4805	9.202	11.233	0.089	0.987	5.5	1.4315
240607_N2_crawl_day1A_tail_phalloidin.lif	Mid	w50	Mid Series006	803.71	233.922	92.4585	11.068	2.3875	0.185	116.001	678	987	2.524	12.965	8.371	0.1195	0.948	7.5	1.55838
240607_N2_crawl_day1A_tail_phalloidin.lif	Tail	w51	Tail Series007	804.307	228.589	99.663	10.2905	176.456	0.194	113.34	1548.5	532.5	88.007	11.244	9.721	0.1035	0.9645	6	1.6128
240607_N2_crawl_day1A_tail_phalloidin.lif	Tail	w52	Tail Series008	775.634	254.794	105.398	9.467	176.116	0.1535	126.773	495	609	175.707	10.7505	11.355	0.0915	0.959	6	1.7035

## Sheet: Swim averages stat
Region	WormID	Regimen	Myocyte are (um^2)	Perimeter	Major	Minor	Angle	Circularity	Feret	FeretX	FeretY	Feret angle	Min Feret	AR	Round	solidity	Sarcomere number	Average sarc length
Head	w1	Swim	811.057	293.989	126.313	8.17325	134.866	0.118	146.553	892	667	89.8738	8.74875	15.491	0.06475	0.974	6.5	1.31
Head	w2	Swim	849.259	277.991	118.152	9.1705	89.4633	0.1395	138.433	527	671	89.8032	10.1555	13.034	0.078	0.9575	7.25	1.37952
Mid	w3	Swim	757.716	260.082	105.464	9.152	60.091	0.141333	129.381	840	514.667	119.209	10.2073	11.538	0.087	0.953667	7.66667	1.25193
Mid	w4	Swim	816.789	251.775	105.619	9.8485	89.6335	0.162	125.184	1060.5	351.5	89.2635	10.9158	10.7428	0.0935	0.96525	8.25	1.33816
Mid	w5	Swim	896.182	276.221	117.323	9.71467	118.666	0.147667	137.45	1095.67	549.333	119.165	10.7833	12.1343	0.0826667	0.960333	7.66667	1.38697
Mid	w6	Swim	775.925	255.337	103.021	9.56	117.387	0.15	126.865	1279.33	551.667	177.141	10.693	10.7917	0.0933333	0.914333	8	1.40333
Mid	w7	Swim	859.714	291.184	124.63	8.78267	2.00733	0.127333	145.112	573.667	649.333	61.9267	9.70433	14.2007	0.0703333	0.981667	7.66667	1.282
Mid	w8	Swim	1072.43	304.552	126.707	10.777	178.272	0.145	151.731	417	363	178.08	11.939	11.758	0.085	0.997	9	1.1412
Mid	w9	Swim	918.807	284.87	115.796	10.1045	1.059	0.1425	141.597	916.5	745	0.6235	11.388	11.4625	0.0875	0.949	8	1.3451
Head	w10	Swim	860.169	249.623	94.9715	11.525	2.123	0.1755	123.014	1647	468.5	91.6595	14.7215	8.238	0.1215	0.8115	7.5	1.4764
Mid	w11	Swim	802.182	212.897	87.643	11.654	4	0.222	105.151	334	443	2.264	13.278	7.521	0.133	0.922	9	1.4734
Tail	w11	Swim	454.064	137.783	56.2657	10.334	167.386	0.303333	67.596	2373.67	674.333	168.802	11.522	5.499	0.186333	0.977333	5.66667	1.5095
Head	w12	Swim	891.673	282.011	117.955	9.59	60.455	0.140667	140.414	526	805	60.5097	10.6997	12.3187	0.0813333	0.959	6.66667	1.44727
Head	w13	Swim	753.855	266.247	108.034	8.892	61.453	0.135667	132.198	1137.33	1017.33	61.816	10.0747	12.1623	0.083	0.898333	6.66667	1.3938
Mid	w14	Swim	1299.13	273.268	117.527	14.212	119.463	0.225	135.076	409.333	1290.67	119.003	15.3913	8.42367	0.123667	0.972	8.66667	1.79013
Mid	w15	Swim	1146.6	295.528	126.448	11.5463	60.9747	0.167	146.068	481.333	878.667	61.2803	12.9263	10.9607	0.0916667	0.919667	6.33333	1.83413
Tail	w16	Swim	912.513	261.124	108.679	10.7107	117.472	0.170667	128.688	546.667	910.667	116.987	12.224	10.2097	0.099	0.888	6	1.77208
Mid	w17	Swim	979.35	269.529	112.459	11.1407	119.142	0.169667	133.959	522.667	597.333	119.113	12.3587	10.255	0.1	0.971	8.33333	1.3174
Mid	w18	Swim	1226.8	290.566	120.971	12.926	176.626	0.1855	142.975	318	950	177.204	14.0275	9.3745	0.107	0.947	8.5	1.4771
Mid	w19	Swim	1268.96	270.141	114.325	14.0625	178.531	0.2185	133.75	276	1152.5	177.707	15.145	8.126	0.123	0.985	9.5	1.5322
Mid	w20	Swim	1236.72	271.326	110.597	14.238	176.064	0.211	134.216	1163	944	175.649	16.236	7.768	0.129	0.943	10	1.4808
Tail	w21	Swim	808.828	266.118	115.308	8.974	177.493	0.146	132.507	400	812.5	178.118	9.6295	12.9305	0.0795	0.976	6	1.4476
Mid	w22	Swim	1075.62	275.161	117.234	11.8885	178.871	0.182	136.43	700	888	178.023	12.6235	10.3005	0.1045	0.971	7.5	1.5654
Head	w23	Swim	867.679	255.331	111.532	9.9075	176.491	0.168	125.885	312	832	177.195	11.0345	11.278	0.089	0.961	6.5	1.4711
Tail	w24	Swim	1376.07	319.537	138.946	12.61	176.937	0.169	158.353	580	868	178.041	13.313	11.019	0.091	0.928	7	1.5112
Mid	w25	Swim	1026.83	249.725	107.483	12.164	179.046	0.207	123.858	718	849	177.843	12.837	8.836	0.113	0.996	8	1.7416
Tail	w26	Swim	987.214	284.269	121.768	10.323	0.619	0.154	140.532	96	1172	1.334	11.341	11.796	0.085	0.924	6	1.4234
Tail	w27	Swim	924.451	267.898	111.076	10.636	88.5025	0.163	131.994	202	1222	177.591	12.7685	10.5025	0.0965	0.8455	6	1.6642
Head	w28	Swim	966.364	290.752	122.617	10.055	89.5095	0.144	144.733	498	1188	89.9585	11.423	12.2685	0.082	0.9735	6.5	1.5491
Mid	w29	Swim	1435.34	338.222	142.041	12.8105	177.731	0.157	167.009	132	768	177.875	14.176	11.1085	0.09	0.943	8	1.6731
Head	w30	Swim	1016.58	283.159	108.73	11.917	89.6895	0.1595	140.143	430	892	89.473	13.5575	9.144	0.11	0.8895	8	1.5242
Head	w31	Swim	875.849	254.534	109.335	10.178	89.2355	0.1705	126.438	1015.5	966.5	89.83	11.197	10.7255	0.094	0.98	6.5	1.4301
Mid	w32	Swim	1333.4	282.521	123.849	13.678	178.802	0.2095	138.982	467.5	1118	178.769	14.9375	9.049	0.1105	0.968	8.5	1.6474
Mid	w33	Swim	1246.72	256.378	110.17	14.408	172.778	0.238	123.755	12	336	173.036	15.11	7.646	0.131	0.918	9	1.5674
Tail	w34	Swim	672.354	270.796	121.944	7.0305	89.976	0.115	134.962	937	646	90.136	7.626	17.525	0.0575	0.9585	5.5	1.2275
Tail	w35	Swim	451.605	201.597	83.9955	6.759	179.032	0.1395	100.388	604	823.5	178.877	7.5755	12.325	0.082	0.9635	5.5	1.12163
Tail	w36	Swim	638.852	220.257	97.011	8.354	90.6875	0.166	109.035	1688.5	839	90.4435	8.9535	11.6	0.086	0.9555	6.5	1.1495
Mid	w37	Swim	1084.87	295.866	126.976	10.9143	177.481	0.157667	147.134	922	588	178.122	12.038	11.7287	0.0863333	0.953667	7.33333	1.54147
Head	w38	Swim	727.288	257.25	108.216	8.5845	89.681	0.1385	128.145	998	562	179.555	9.512	12.766	0.0795	0.983	6	1.32327
Tail	w39	Swim	552.712	223.09	97.435	7.14433	120.928	0.140667	111.008	1798.33	623.667	120.667	7.71133	13.5693	0.0743333	0.968667	5.66667	1.39833
Tail	w40	Swim	704.626	261.72	106.756	8.5915	1.4615	0.137	130.322	1274	843	1.6225	9.7425	13.117	0.0835	0.973	6.5	1.30802
Tail	w41	Swim	546.347	268.088	112.796	6.157	176.541	0.0975	133.686	1922.5	428.5	176.508	6.6735	18.315	0.0545	0.943	4.5	1.21788
Tail	w42	Swim	618.311	252.553	108.299	7.282	88.974	0.123	125.654	1370	670	89.189	8.1245	14.934	0.0675	0.9175	6	1.19983
Tail	w43	Swim	864.455	280.418	122.466	8.987	179.72	0.138	139.564	1183	877	179.865	10.124	13.626	0.073	0.993	6	1.38075
Tail	w44	Swim	752.317	298.091	128.62	7.4655	0.4525	0.1065	148.594	654	801	90.405	7.9045	17.5695	0.0585	0.94	5	1.3785
Tail	w45	Swim	558.609	243.218	100.252	7.124	3.4385	0.1205	121.251	1419.5	684.5	3.4125	8.138	14.1595	0.072	0.97	6.5	1.12162

## Sheet: Crawl averages stat
Region	WormID	Regimen	Myocyte are (um^2)	Perimeter	Major	Minor	Angle	Circularity	Feret	FeretX	FeretY	Feret angle	Min Feret	AR	Round	solidity	Sarcomere number	Average sarc length
Head	w1	Crawl	606.232	226.361	96.295	8.0445	89.129	0.15	112.386	793.5	2078.5	90.195	9.0085	12.0835	0.084	0.9315	5.5	1.51187
Mid	w2	Crawl	1046.25	249.471	106.404	12.5335	3.66	0.215	123.507	822	2031	4.59	14.088	8.505	0.118	0.9415	7.5	1.7203
Tail	w3	Crawl	645.216	219.762	93.6485	8.741	4.1355	0.166	109.18	1325	2192.5	3.7305	9.4575	11.0055	0.093	0.973	5.5	1.7045
Mid	w4	Crawl	1082.14	238.933	99.375	13.867	90.8525	0.2405	117.803	257	1987.5	89.9385	15.215	7.1675	0.1405	0.9685	8.5	1.767
Head	w5	Crawl	708.047	236.294	99.9925	9.01	5.078	0.16	117.451	2541.5	3305	5.472	10.1645	11.2375	0.09	0.9705	6.5	1.614
Mid	w6	Crawl	1149.6	222.252	91.685	15.965	2.721	0.292	106.678	1539	1629	5.296	17.754	5.743	0.174	0.955	9	1.77
Tail	w7	Crawl	597.767	207.852	88.3025	8.6425	90.629	0.174	103.309	931	2195.5	90.1055	9.3605	10.2515	0.099	0.9855	6.5	1.46713
Mid	w8	Crawl	1691.04	274.897	114.957	18.766	90.9595	0.282	135.039	1120.5	2110.5	91.329	21.3695	6.1445	0.164	0.9605	9	2.13762
Mid	w9	Crawl	1351.68	271.428	107.99	15.939	90.2125	0.2315	134.057	1138.5	1924.5	89.565	18.2375	6.7765	0.1475	0.934	8	2.1193
Tail	w10	Crawl	796.39	236.282	102.837	9.8145	89.7915	0.1785	117.422	1586	771	89.95	10.37	10.5275	0.0955	0.9905	6	1.69875
Head	w11	Crawl	928.908	241.776	99.4905	11.918	3.9175	0.1995	119.643	1683	1036.5	5.11	13.355	8.4695	0.12	0.947	7.5	1.6905
Mid	w11	Crawl	1222.28	272.243	107.575	14.5045	4.0335	0.2075	134.763	326	1060	5.2305	16.5025	7.4625	0.135	0.952	7.5	1.9868
Tail	w12	Crawl	780.582	224.089	92.6395	10.8405	90.842	0.2	111.095	1507	1027	1.9505	11.756	8.737	0.119	0.966	7.5	1.5927
Mid	w12	Crawl	1348.1	271.464	109.978	15.607	3.28	0.23	134.164	345	1101	2.332	17.532	7.047	0.142	0.948	8	1.99
Head	w13	Crawl	884.483	262.781	106.958	10.5115	2.0875	0.161	130.574	1213.5	811	1.686	11.945	10.182	0.0985	0.955	6	1.81838
Mid	w13	Crawl	1342.44	270.589	113.87	15.0045	90.0255	0.23	134.024	9	801	90.1045	16.5685	7.5995	0.1315	0.9955	7	1.8962
Head	w14	Crawl	923.295	267.082	109.84	10.7195	90.5985	0.1625	132.81	494.5	937	90.5925	11.905	10.2845	0.098	0.978	6	1.82705
Mid	w14	Crawl	1211.36	283.825	121.172	12.906	179.434	0.2025	138.362	1592	919.5	2.5065	13.956	9.6175	0.11	0.918	7	1.94557
Head	w15	Crawl	937.163	233.507	101.555	11.789	177.834	0.2155	115.671	1741	872.5	177.828	12.4785	8.8645	0.1165	0.9995	6.5	1.82337
Mid	w15	Crawl	1191.06	269.142	112.847	13.4405	179.067	0.208	133.238	232	918.5	178.3	15.4595	8.399	0.119	0.948	7.5	1.8525
Head	w16	Crawl	553.667	196.778	80.489	8.8465	1.6875	0.1865	97.637	594.5	1170	89.98	9.833	9.284	0.112	0.9655	6.5	1.49117
Head	w17	Crawl	704.797	258.254	108.213	8.26	176.562	0.132	128.637	599	609	176.243	9.3625	13.301	0.076	0.9675	5.5	1.67062
Mid	w18	Crawl	1267.78	233.758	102.023	15.8135	177.457	0.2915	112.905	1454.5	1051	88.597	16.7355	6.485	0.155	0.954	7.5	1.9105
Tail	w19	Crawl	604.741	225.844	92.9025	8.328	90.0845	0.15	112.394	630	1126	89.666	9.1585	11.33	0.0905	0.9725	5.5	1.50588
Head	w20	Crawl	851.385	278.767	118.553	9.143	90.636	0.138	138.851	82	1015	90.4125	9.9385	12.9655	0.0775	0.9735	6	1.54125
Mid	w21	Crawl	1508.31	283.072	121.588	15.796	89.419	0.238	138.641	895.5	1131	90.119	17.3375	7.6985	0.13	0.9535	7.5	1.8073
Tail	w22	Crawl	948.425	265.675	118.256	10.2125	90.6405	0.17	132.005	346	904	90.064	10.8	11.5955	0.0865	0.975	6	1.4643
Mid	w23	Crawl	1483.19	299.777	126.512	14.912	1.1	0.2085	146.326	120	1894	91.8	16.659	8.4845	0.118	0.948	8.5	1.8833
Mid	w24	Crawl	1446.11	284.121	116.921	15.7485	90.722	0.225	139.961	627.5	887	91.353	17.786	7.425	0.135	0.9715	8	1.8745
Tail	w25	Crawl	689.745	209.409	88.3465	9.9365	179.057	0.1975	103.839	904	1174	89.787	11.0535	8.9365	0.1125	0.9545	6	1.5396
Tail	w26	Crawl	827.157	252.928	107.166	9.836	1.7235	0.1625	125.662	338	818	2.406	10.93	10.918	0.0915	0.988	6.5	1.70415
Head	w27	Crawl	832.185	242.502	101.865	10.4175	91.594	0.178	120.075	266.5	957.5	93.09	11.455	9.8495	0.1025	0.925	6	1.69063
Head	w28	Crawl	582.355	209.004	87.7405	8.4545	89.251	0.1685	103.73	34.5	922.5	89.31	9.597	10.385	0.0965	0.9495	6.5	1.45087
Tail	w29	Crawl	775.006	240.883	104.118	9.496	89.2375	0.169	119.748	1400	620	89.483	10.3435	10.9945	0.092	0.983	6	1.74425
Head	w30	Crawl	587.481	216.309	88.8535	8.414	1.7015	0.159	107.568	549	1164	0.86	9.3565	10.588	0.0945	0.9435	6	1.54075
Mid	w31	Crawl	932.288	216.464	89.5755	13.2615	90.6465	0.253	106.613	1590.5	737	89.721	14.771	6.7625	0.1485	0.98	7.5	1.6497
Mid	w32	Crawl	1042.3	263.789	111.784	11.8445	1.3155	0.19	130.785	1128	681	2.448	12.7925	9.474	0.106	0.9625	7.5	1.7025
Tail	w33	Crawl	777.886	238.201	103.465	9.572	87.488	0.1725	118.347	1105	632.5	88.5425	10.34	10.81	0.0925	0.979	6	1.5808
Tail	w34	Crawl	716.188	237.005	99.96	9.0695	90.3525	0.1605	117.884	720.5	881	89.869	10.142	10.9945	0.091	0.9715	6	1.442
Tail	w35	Crawl	678.294	216.036	90.7215	9.5205	87.8905	0.1825	107.191	1454.5	677.5	177.74	10.508	9.5305	0.105	0.944	6.5	1.73877
Mid	w36	Crawl	789.603	212.785	87.1875	11.5055	89.3005	0.2195	104.995	1592	846	87.7385	13.132	7.569	0.132	0.932	6.5	1.6866
Tail	w37	Crawl	843.256	292.139	123.281	8.712	1.3235	0.124	145.529	1448	739	1.565	9.2715	14.1575	0.071	0.9745	5.5	1.4305
Tail	w38	Crawl	681.774	237.551	98.798	8.7815	89.2715	0.152	118.104	1365.5	574.5	178.998	9.385	11.248	0.089	0.99	5.5	1.51162
Tail	w39	Crawl	715.089	257.976	109.739	8.2615	179.889	0.1345	128.386	930	689.5	0.155	8.8675	13.27	0.0755	0.9725	6	1.44527
Tail	w40	Crawl	605.88	207.875	87.8395	8.7845	177.642	0.176	103.336	2275	629	177.878	9.428	10.009	0.1	0.9845	6.5	1.41995
Tail	w41	Crawl	675.422	224.843	96.181	8.9725	88.5265	0.1695	111.765	490	726.5	89.167	9.971	10.783	0.094	0.984	5.5	1.56707
Tail	w42	Crawl	757.113	253.44	104.285	9.2785	2.344	0.149	125.901	1391	645.5	1.0565	10.2185	11.3215	0.09	0.9505	6	1.56588
Tail	w43	Crawl	738.308	235.827	99.4565	9.448	90.4055	0.1665	117.201	1079	1050.5	90.5585	10.4705	10.542	0.095	0.993	6	1.59688
Tail	w44	Crawl	648.446	220.512	93.7615	8.8235	90.5565	0.1685	109.582	1959	692.5	91.1345	9.6125	10.7185	0.094	0.9735	5.5	1.45687
Tail	w45	Crawl	901.428	263.47	115.714	9.965	90.989	0.165	129.84	102	654	1.101	10.836	11.694	0.0875	0.986	6	1.58045
Tail	w46	Crawl	713.544	240.577	101.064	9.0275	3.704	0.1545	119.591	1106.5	789	3.422	10.1955	11.543	0.09	0.9585	5.5	1.57963
Tail	w47	Crawl	768.626	246.737	102.99	9.496	88.8325	0.159	122.676	1190.5	923	89.4665	10.596	10.8405	0.092	0.9675	6	1.65937
Tail	w48	Crawl	804.994	244.623	101.501	10.077	177.837	0.1705	121.529	479	550.5	178.224	10.945	10.0595	0.0995	0.9725	6.5	1.57475
Head	w49	Crawl	634.561	223.46	95.2225	8.4825	90.7135	0.16	111.191	1450.5	690	91.4805	9.202	11.233	0.089	0.987	5.5	1.4315
Mid	w50	Crawl	803.71	233.922	92.4585	11.068	2.3875	0.185	116.001	678	987	2.524	12.965	8.371	0.1195	0.948	7.5	1.55838
Tail	w51	Crawl	804.307	228.589	99.663	10.2905	176.456	0.194	113.34	1548.5	532.5	88.007	11.244	9.721	0.1035	0.9645	6	1.6128
Tail	w52	Crawl	775.634	254.794	105.398	9.467	176.116	0.1535	126.773	495	609	175.707	10.7505	11.355	0.0915	0.959	6	1.7035
